# Supplementary material for: Human longevity and Alzheimer’s disease variants act via microglia and oligodendrocyte gene networks
Source: Brain. 2025 Jan 9;148(3):969–84. doi: 10.1093/brain/awae339 (PMC11884759; doi:10.1093/brain/awae339)
Supplement: awae339_Supplementary_Data [file awae339_supplementary_data.zip]

Archive with 9 entries (9 files):
- brain-2024-00123-File010.pdf
- brain-2024-00123-File011.xlsx
- brain-2024-00123-File012.xlsx
- brain-2024-00123-File013.xlsx
- brain-2024-00123-File014.pdf
- brain-2024-00123-File015.pdf
- brain-2024-00123-File016.xlsx
- brain-2024-00123-File017.pdf
- brain-2024-00123-File018.xlsx
