# Supplementary material for: Human longevity and Alzheimer’s disease variants act via microglia and oligodendrocyte gene networks
Source: Brain. 2025 Jan 9;148(3):969–84. doi: 10.1093/brain/awae339 (PMC11884759; doi:10.1093/brain/awae339)
Supplement: awae339_Supplementary_Data [file awae339_supplementary_data.zip › brain-2024-00123-File011.xlsx]

## Sheet: S_Table 1.1 Longevity GWAS
Supplementary Table 1.1. Gene-based analysis results (P≤0.01) for ageing-associated genes using GWAS summary statistics from Timmers et al. (2020)14.
		No annotation window around the genes							With the window (35 kilobase (kb) upstream and 10 kb downstream) around the genes*
GENE	CHR	START	STOP	NSNPS	NPARAM	ZSTAT	P	P_FDR	START	STOP	NSNPS	NPARAM	ZSTAT	P	P_FDR
PRMT6	1	107599301	107610258	9	3	4.44	4.41e-06	0.00362	107564301	107620258	88	7	2.9798	0.00144	0.0802
PHTF1	1	114239453	114302111	98	12	4.52	3.08e-06	0.00278	114204453	114312111	171	19	4.503	3.35e-06	0.00193
RSBN1	1	114304454	114355098	67	14	4.27	9.67e-06	0.00647	114269454	114365098	139	19	4.6462	1.69e-06	0.00115
DCLRE1B	1	114447763	114456708	12	5	4.55	2.71e-06	0.00278	114412763	114466708	92	19	4.164	1.56e-05	0.00546
IGF2BP2	3	185361527	185542844	258	28	4.3	8.56e-06	0.00619	185326527	185552844	364	36	3.9472	3.95e-05	0.00921
IRF4	6	391739	411447	67	15	4.31	8.27e-06	0.00619	356739	421447	145	25	5.0224	2.55e-07	0.000213
SKIV2L	6	31926857	31937532	34	12	4.24	1.12e-05	0.00705	31891857	31947532	141	25	4.5493	2.69e-06	0.00165
STK19	6	31938868	31950598	25	10	4.53	3.01e-06	0.00278	31903868	31960598	122	23	4.733	1.11e-06	0.000885
FOXO3	6	108881038	109005977	160	19	4.5	3.41e-06	0.00293	108846038	109015977	254	20	4.478	3.77e-06	0.0021
SLC22A3	6	160769300	160873613	217	19	5.44	2.62e-08	3.65e-05	160734300	160883613	391	23	5.8836	2.01e-09	2.31e-06
LPA	6	160952515	161085291	222	20	6.04	7.48e-10	1.35e-06	160917515	161095291	288	27	6.6299	1.68e-11	2.06e-08
ZKSCAN5	7	99102274	99132323	40	8	4.24	1.13e-05	0.00705	99067274	99142323	93	15	4.0947	2.11e-05	0.00683
AL359922.1	9	21802635	22032985	423	52	4.29	8.91e-06	0.00619	21767635	22042985	572	48	4.0677	2.37e-05	0.00716
CDKN2B	9	22002902	22009362	7	3	4.4	5.32e-06	0.00418	21967902	22019362	73	16	4.3937	5.57e-06	0.00265
TCF7L2	10	114710009	114927437	453	70	10.24	6.29e-25	2.84e-21	114675009	114937437	515	74	10.754	2.82e-27	1.04e-23
FGFR2	10	123237848	123357972	211	46	5.45	2.58e-08	3.65e-05	123202848	123367972	342	63	4.6706	1.5e-06	0.00111
IREB2	15	78729773	78793798	126	13	9.36	4.04e-21	1.22e-17	78694773	78803798	224	25	9.5719	5.25e-22	1.21e-18
HYKK	15	78799906	78829714	69	6	7.16	4.12e-13	8.28e-10	78764906	78839714	168	16	7.5378	2.39e-14	3.38e-11
CHRNA5	15	78857862	78887611	65	9	9.94	1.45e-23	5.24e-20	78822862	78897611	177	15	7.9718	7.82e-16	1.2e-12
CHRNA3	15	78885394	78913637	64	8	9.3	7.34e-21	1.9e-17	78850394	78923637	161	15	10.019	6.3e-24	1.93e-20
CHRNB4	15	78916461	79020096	225	28	5.74	4.71e-09	7.74e-06	78881461	79030096	345	25	8.4594	1.34e-17	2.47e-14
FURIN	15	91411822	91426688	27	6	4.78	8.66e-07	0.000978	91376822	91436688	143	30	5.3421	4.59e-08	4.69e-05
FES	15	91426925	91439006	31	6	5.11	1.59e-07	0.000206	91391925	91449006	121	20	5.3014	5.75e-08	5.56e-05
TOX3	16	52471917	52581714	220	36	4.8	7.76e-07	0.000935	52436917	52591714	329	47	4.6364	1.77e-06	0.00116
GAS8	16	90086037	90111383	112	16	4.17	1.53e-05	0.00919	90051037	90121383	257	26	5.3916	3.49e-08	3.78e-05
ATP6V0A1	17	40610862	40674629	64	14	4.53	2.89e-06	0.00278	40575862	40684629	157	18	4.1796	1.46e-05	0.00527
NECTIN2	19	45349432	45392485	160	24	7.66	9.48e-15	2.14e-11	45314432	45402485	315	38	11.154	3.42e-29	1.57e-25
TOMM40	19	45393826	45406946	51	11	13.71	4.31e-43	2.6e-39	45358826	45416946	210	34	13.875	4.47e-44	2.74e-40
APOE	19	45409011	45412650	6	3	14.88	2.16e-50	1.95e-46	45374011	45422650	144	30	18.011	8.05e-73	7.4e-69
APOC1	19	45417504	45422606	8	4	17.33	1.38e-67	2.49e-63	45382504	45432606	141	28	18.682	3.5e-78	6.43e-74
Gene-based analysis was perfomed using MAGMA v1.09a (default parameters). The P-value was corrected for multiple testing using FDR method (a≤0.05).
The gene coordinates are taken from GENCODE (Harrow et al. (2012) Genome Res, 22(9), 1760-1774. https://doi.org/10.1101/gr.135350.111).
Key: CHR, Chromosome; NSNPS, Number of Single Nucleotide Polymorphisms; NPARAM, Number of Parameters; Z, z- score statistic; P, p-value; P_FDR, p-value after adjusting for multiple testing using the False Discovery Rate method.
*The window size used was 35 kilobase (kb) upstream and 10 kb downstream was added as suggested by Wu et al. (2019) Nature Communications, 10, 1891.

## Sheet: S_Table 1.2 AD GWAS
Supplementary Table 1.2. Gene-based analysis results (P≤0.01) for genes associated with Alzheimer’s disease using GWAS summary statistics from Kunkle et al. (2019)17.
		No annotation window around the genes							With the window (35 kilobase (kb) upstream and 10 kb downstream) around the genes*
GENE	CHR	START	STOP	NSNPS	NPARAM	ZSTAT	P	P_FDR	START	STOP	NSNPS	NPARAM	ZSTAT	P	P_FDR
PCSK9	1	55505221	55530525	122	26	3.9737	3.54e-05	0.00876	55470221	55540525	327	59	3.2487	0.00058	0.0631
INAVA	1	200860176	200884863	75	17	4.0663	2.39e-05	0.00627	200825176	200894863	253	41	2.7896	0.00264	0.16
KIF21B	1	200938518	200992828	199	28	4.2541	1.05e-05	0.00305	200903518	201002828	349	35	4.2412	1.11e-05	0.00268
CR1	1	207669492	207815110	333	29	5.4331	2.77e-08	1.47e-05	207634492	207825110	513	47	6.1003	5.29e-10	2.56e-07
CR1L	1	207818458	207911761	458	34	4.2064	1.3e-05	0.0036	207783458	207921761	618	38	5.3249	5.05e-08	2.16e-05
BIN1	2	127805603	127864931	275	30	6.2961	1.53e-10	9.45e-08	127770603	127874931	461	43	6.5423	3.03e-11	1.68e-08
FSIP2	2	186603622	186698017	297	17	4.0013	3.15e-05	0.00791	186568622	186708017	408	23	4.0636	2.42e-05	0.00537
INPP5D	2	233924677	234116549	722	62	4.3107	8.14e-06	0.00252	233889677	234126549	875	84	4.8828	5.23e-07	0.000161
TMPRSS11B	4	69092371	69111438	29	4	3.9627	3.71e-05	0.00906	69057371	69121438	131	9	3.9693	3.6e-05	0.0073
PFDN1	5	139624624	139682706	120	16	3.9373	4.12e-05	0.00994	139589624	139692706	234	21	3.5772	0.000174	0.0266
HBEGF	5	139712428	139726216	38	11	4.9412	3.88e-07	0.000172	139677428	139736216	127	25	5.4123	3.11e-08	1.43e-05
C6orf10	6	32256303	32339689	940	35	4.2473	1.08e-05	0.00309	32221303	32349689	1421	36	4.0936	2.12e-05	0.00494
HLA-DRB5	6	32485120	32498064	461	24	4.7174	1.19e-06	0.000472	32450120	32508064	1645	27	3.9939	3.25e-05	0.00665
HLA-DRB1	6	32546546	32557625	291	20	4.9941	2.96e-07	0.000141	32511546	32567625	1976	26	5.1703	1.17e-07	4.58e-05
HLA-DQB1	6	32627244	32636160	549	25	4.0191	2.92e-05	0.00743	32592244	32646160	2859	33	4.2329	1.15e-05	0.00275
TREM2	6	41126244	41130924	5	3	5.5509	1.42e-08	7.76e-06	41091244	41140924	116	16	0.78602	0.216	0.914
CD2AP	6	47445525	47594999	434	24	4.6093	2.02e-06	0.000695	47410525	47604999	613	30	4.8447	6.34e-07	0.000193
EPHA1	7	143087382	143105985	47	15	4.7118	1.23e-06	0.000475	143052382	143115985	160	43	4.8206	7.16e-07	0.000214
PTK2B	8	27168999	27316908	548	40	4.9568	3.58e-07	0.000166	27133999	27326908	729	51	4.7377	1.08e-06	0.000299
CHRNA2	8	27317278	27337400	101	22	4.2762	9.5e-06	0.00285	27282278	27347400	284	36	5.0652	2.04e-07	7.25e-05
CLU	8	27454434	27472548	45	9	7.3792	7.96e-14	8.7e-11	27419434	27482548	201	33	6.7709	6.4e-12	4.16e-09
CRY2	11	45868669	45904799	82	19	4.1231	1.87e-05	0.00503	45833669	45914799	230	32	4.0629	2.42e-05	0.00537
MYBPC3	11	47352948	47374253	53	17	4.8274	6.92e-07	0.000299	47317948	47384253	188	30	4.6172	1.94e-06	0.000521
SPI1	11	47376411	47400127	87	14	6.7216	8.98e-12	6.68e-09	47341411	47410127	213	34	6.6845	1.16e-11	7.11e-09
SLC39A13	11	47428683	47438052	27	8	6.4158	7.01e-11	4.65e-08	47393683	47448052	173	22	6.6105	1.92e-11	1.1e-08
PSMC3	11	47440320	47448024	23	7	5.9752	1.15e-09	6.88e-07	47405320	47458024	189	22	6.1185	4.72e-10	2.34e-07
C1QTNF4	11	47611216	47616211	6	4	4.2632	1.01e-05	0.00297	47576216	47626211	111	17	3.8544	5.8e-05	0.0113
AGBL2	11	47681143	47736941	143	22	4.5995	2.12e-06	0.000715	47646143	47746941	253	23	4.7674	9.33e-07	0.000262
FNBP4	11	47738069	47788995	132	19	4.6206	1.91e-06	0.00067	47703069	47798995	260	23	4.4781	3.77e-06	0.000985
NUP160	11	47799639	47870107	186	24	4.7723	9.11e-07	0.000384	47764639	47880107	308	21	4.7166	1.2e-06	0.000327
MS4A3	11	59824060	59838601	51	9	5.1727	1.15e-07	5.79e-05	59789060	59848601	194	32	5.3649	4.05e-08	1.77e-05
MS4A2	11	59855734	59865939	33	7	6.6981	1.06e-11	7.54e-09	59820734	59875939	209	26	6.6091	1.93e-11	1.1e-08
MS4A6A	11	59939487	59952139	33	7	6.9355	2.02e-12	1.72e-09	59904487	59962139	163	18	7.3453	1.03e-13	7.73e-11
MS4A4A	11	59953175	60085417	451	34	7.6247	1.22e-14	1.62e-11	59918175	60095417	618	31	8.5317	7.21e-18	7.15e-15
MS4A4E	11	59968726	60010561	155	19	6.9226	2.22e-12	1.79e-09	59933726	60020561	296	22	7.6331	1.15e-14	9.38e-12
PICALM	11	85668727	85780924	453	38	6.9346	2.04e-12	1.72e-09	85633727	85790924	648	38	6.6829	1.17e-11	7.11e-09
SORL1	11	121322912	121504402	420	64	4.0453	2.61e-05	0.00674	121287912	121514402	555	77	3.9314	4.22e-05	0.00837
SLC24A4	14	92788925	92967827	899	72	4.6246	1.88e-06	0.00067	92753925	92977827	1046	81	4.9601	3.52e-07	0.000112
KNOP1	16	19713256	19729557	44	7	4.2323	1.16e-05	0.00325	19678256	19739557	190	29	3.7703	8.15e-05	0.014
IQCK	16	19727778	19869789	344	21	4.7649	9.45e-07	0.00039	19692778	19879789	464	25	4.6151	1.96e-06	0.000521
MTSS1L	16	70695107	70719969	103	22	4.6476	1.68e-06	0.000624	70660107	70729969	354	44	3.9946	3.24e-05	0.00665
CNN2	19	1026580	1039067	82	16	4.5477	2.71e-06	0.0009	991580	1049067	416	48	5.2798	6.47e-08	2.65e-05
ABCA7	19	1040100	1065571	121	22	5.7776	3.79e-09	2.13e-06	1005100	1075571	414	52	6.2101	2.65e-10	1.35e-07
ARHGAP45	19	1065922	1086627	90	19	4.0655	2.4e-05	0.00627	1030922	1096627	334	43	6.4332	6.25e-11	3.27e-08
ISYNA1	19	18545198	18549111	9	2	4.1995	1.34e-05	0.00365	18510198	18559111	122	19	4.4228	4.87e-06	0.00124
IGSF23	19	45116940	45140081	75	14	5.9345	1.47e-09	8.56e-07	45081940	45150081	223	38	6.482	4.53e-11	2.43e-08
PVR	19	45147098	45166850	48	11	6.6252	1.73e-11	1.19e-08	45112098	45176850	181	28	6.9801	1.47e-12	9.92e-10
CEACAM19	19	45165545	45187631	36	12	7.1541	4.21e-13	4.12e-10	45130545	45197631	188	30	7.2245	2.52e-13	1.75e-10
CEACAM16	19	45202421	45213986	35	11	4.3919	5.62e-06	0.00183	45167421	45223986	200	39	8.0581	3.87e-16	3.32e-13
BCL3	19	45250962	45263301	30	10	12.132	3.56e-34	1.32e-30	45215962	45273301	241	36	12.511	3.26e-36	6.14e-33
CBLC	19	45281126	45303909	63	12	9.7609	8.29e-23	1.71e-19	45246126	45313909	186	23	10.231	7.21e-25	9.05e-22
BCAM	19	45312316	45324678	45	9	8.8004	6.82e-19	1.27e-15	45277316	45334678	173	29	14.727	2.17e-49	5.85e-46
NECTIN2	19	45349432	45392485	188	28	23.065	5.24e-118	9.73e-114	45314432	45402485	362	45	28.305	1.51e-176	2.85e-172
TOMM40	19	45393826	45406946	50	11	22.38	3.07e-111	2.86e-107	45358826	45416946	229	37	26.458	1.49e-154	7.02e-151
APOE	19	45409011	45412650	6	3	19.036	4.29e-81	1.99e-77	45374011	45422650	153	35	26.458	1.49e-154	7.02e-151
APOC1	19	45417504	45422606	10	5	22.061	3.77e-108	2.33e-104	45382504	45432606	153	35	26.458	1.49e-154	7.02e-151
APOC4	19	45445495	45448753	9	4	10.157	1.55e-24	3.59e-21	45410495	45458753	155	21	15.389	9.71e-54	3.66e-50
APOC4-APOC2	19	45445495	45452822	27	5	7.5012	3.16e-14	3.67e-11	45410495	45462822	164	21	15.155	3.53e-52	1.11e-48
APOC2	19	45449239	45452822	16	3	6.3673	9.62e-11	6.16e-08	45414239	45462822	158	20	14.216	3.63e-46	8.54e-43
CLPTM1	19	45457842	45496599	116	16	8.5278	7.46e-18	1.26e-14	45422842	45506599	260	19	11.046	1.14e-28	1.54e-25
RELB	19	45504688	45541456	83	24	10.24	6.56e-25	1.74e-21	45469688	45551456	209	37	11.504	6.31e-31	1.08e-27
CLASRP	19	45542298	45574214	64	11	7.2985	1.45e-13	1.5e-10	45507298	45584214	162	32	9.8469	3.53e-23	3.91e-20
GEMIN7	19	45582453	45594782	72	5	4.6276	1.85e-06	0.00067	45547453	45604782	181	23	7.243	2.19e-13	1.59e-10
MARK4	19	45582546	45808541	810	61	12.023	1.34e-33	4.15e-30	45547546	45818541	912	77	12.666	4.58e-37	9.58e-34
PPP1R37	19	45594654	45651335	198	19	7.6296	1.18e-14	1.62e-11	45559654	45661335	338	24	8.5033	9.22e-18	8.68e-15
NKPD1	19	45653008	45661995	22	9	7.6996	6.83e-15	1.06e-11	45618008	45671995	160	20	8.2041	1.16e-16	1.04e-13
TRAPPC6A	19	45666186	45681495	45	10	7.016	1.14e-12	1.06e-09	45631186	45691495	178	26	10.122	2.2e-24	2.6e-21
AC005779.2	19	45683080	45705702	96	19	7.5404	2.34e-14	2.9e-11	45648080	45715702	247	47	11.331	4.59e-30	7.21e-27
EXOC3L2	19	45715879	45748689	148	16	6.8647	3.33e-12	2.58e-09	45680879	45758689	322	43	11.183	2.47e-29	3.58e-26
FBXO46	19	46213887	46234162	31	14	5.2774	6.55e-08	3.38e-05	46178887	46244162	143	34	4.93	4.11e-07	0.000129
BHMG1	19	46236509	46267792	59	12	5.0252	2.51e-07	0.000123	46201509	46277792	153	28	5.313	5.39e-08	2.26e-05
SIX5	19	46268043	46272484	6	3	4.377	6.02e-06	0.00189	46233043	46282484	85	15	5.1667	1.19e-07	4.58e-05
DMPK	19	46272975	46285810	21	7	4.3805	5.92e-06	0.00189	46237975	46295810	111	19	5.0971	1.72e-07	6.36e-05
AC011530.1	19	46282695	46289231	12	5	4.661	1.57e-06	0.000597	46247695	46299231	100	18	5.1164	1.56e-07	5.87e-05
DMWD	19	46286205	46296060	25	10	4.9494	3.72e-07	0.000169	46251205	46306060	114	20	5.0459	2.26e-07	7.76e-05
RSPH6A	19	46298968	46318577	70	14	4.2853	9.13e-06	0.00278	46263968	46328577	183	27	4.9871	3.06e-07	0.000101
CD33	19	51728320	51747115	34	12	4.7427	1.05e-06	0.000426	51693320	51757115	176	33	4.8067	7.67e-07	0.000226
Gene-based analysis was perfomed using MAGMA v1.09a (default parameters). The P-value was corrected for multiple testing using FDR method (a≤0.05).
The gene coordinates are taken from GENCODE (Harrow et al. (2012) Genome Res, 22(9), 1760-1774. https://doi.org/10.1101/gr.135350.111).
Key: CHR, Chromosome; NSNPS, Number of Single Nucleotide Polymorphisms; NPARAM, Number of Parameters; Z, z- score statistic; P, p-value; P_FDR, p-value after adjusting for multiple testing using the False Discovery Rate method.
*The window size used was 35 kilobase (kb) upstream and 10 kb downstream was added as suggested by Wu et al. (2019) Nature Communications, 10, 1891.
