# Supplementary material for: Human longevity and Alzheimer’s disease variants act via microglia and oligodendrocyte gene networks
Source: Brain. 2025 Jan 9;148(3):969–84. doi: 10.1093/brain/awae339 (PMC11884759; doi:10.1093/brain/awae339)
Supplement: awae339_Supplementary_Data [file awae339_supplementary_data.zip › brain-2024-00123-File016.xlsx]

## Sheet: S_Table 6.1 Micro scRNA ARM
Supplementary Table 6.1. Mouse hippo scRNA-seq activated response microglial, ARM, module genes.
	ensgene	name	module	mm
203	Clec7a	Clec7a	purple	0.698488
318	Lilrb4a	Lilrb4a	purple	0.691452
260	Lpl	Lpl	purple	0.618456
535	Cybb	Cybb	purple	0.61784
156	Spp1	Spp1	purple	0.610938
216	Axl	Axl	purple	0.603181
414	Lgals3	Lgals3	purple	0.593839
247	Itgax	Itgax	purple	0.563783
24	Rab7b	Rab7b	purple	0.553637
83	Cst7	Cst7	purple	0.522443
507	Cd74	Cd74	purple	0.516911
211	Apoe	Apoe	purple	0.465421
334	Igf1	Igf1	purple	0.462818
172	Fam20c	Fam20c	purple	0.432749
362	Ccl4	Ccl4	purple	0.425315
134	Cd52	Cd52	purple	0.417177
136	Clic4	Clic4	purple	0.412747
527	Ch25h	Ch25h	purple	0.411966
340	Lyz2	Lyz2	purple	0.404237
215	Atp1a3	Atp1a3	purple	0.389884
77	Cd44	Cd44	purple	0.387032
90	Fabp5	Fabp5	purple	0.384157
221	Fxyd5	Fxyd5	purple	0.380785
545	Il2rg	Il2rg	purple	0.369863
188	Capg	Capg	purple	0.36903
298	Bcl2a1d	Bcl2a1d	purple	0.368105
346	Cd63	Cd63	purple	0.366812
123	Cd72	Cd72	purple	0.366267
94	Anxa5	Anxa5	purple	0.365976
195	Bhlhe40	Bhlhe40	purple	0.364117
361	Ccl3	Ccl3	purple	0.361927
111	Csf1	Csf1	purple	0.358845
355	Cxcl16	Cxcl16	purple	0.352477
265	Cyp4f18	Cyp4f18	purple	0.347951
280	Mmp12	Mmp12	purple	0.347122
373	Cd300lb	Cd300lb	purple	0.338858
482	H2-D1	H2-D1	purple	0.329147
295	Myo5a	Myo5a	purple	0.32755
363	Wfdc17	Wfdc17	purple	0.325765
250	Adam8	Adam8	purple	0.318228
185	Gpnmb	Gpnmb	purple	0.316875
400	Cd83	Cd83	purple	0.316106
478	H2-Aa	H2-Aa	purple	0.314857
214	Plaur	Plaur	purple	0.313161
58	Vim	Vim	purple	0.311242
425	Rai14	Rai14	purple	0.304715
133	Fgr	Fgr	purple	0.294812
235	Iqgap1	Iqgap1	purple	0.284783
285	Aplp2	Aplp2	purple	0.284661
475	H2-K1	H2-K1	purple	0.283481
293	Anxa2	Anxa2	purple	0.282821
335	Gas2l3	Gas2l3	purple	0.279956
486	Olfr111	Olfr111	purple	0.276634
166	Hcar2	Hcar2	purple	0.27575
37	Ly9	Ly9	purple	0.273898
394	Inf2	Inf2	purple	0.27367
319	Lilr4b	Lilr4b	purple	0.273588
113	Vcam1	Vcam1	purple	0.2711
230	Emp3	Emp3	purple	0.267083
92	Nceh1	Nceh1	purple	0.265922
61	Il1rn	Il1rn	purple	0.26346
374	Cd300lf	Cd300lf	purple	0.2634
59	St8sia6	St8sia6	purple	0.262356
38	Slamf7	Slamf7	purple	0.2542
396	Crip1	Crip1	purple	0.254051
329	Cstb	Cstb	purple	0.250919
290	Pkm	Pkm	purple	0.250377
101	Nes	Nes	purple	0.248898
114	Mcub	Mcub	purple	0.24878
339	Glipr1	Glipr1	purple	0.248091
100	Tlr2	Tlr2	purple	0.247626
200	C3ar1	C3ar1	purple	0.246143
477	H2-Ab1	H2-Ab1	purple	0.245883
42	Pea15a	Pea15a	purple	0.243263
330	Mfsd12	Mfsd12	purple	0.241486
391	Gpr65	Gpr65	purple	0.236731
479	H2-Eb1	H2-Eb1	purple	0.232798
325	Egr2	Egr2	purple	0.231882
180	Mdfic	Mdfic	purple	0.231112
218	Pld3	Pld3	purple	0.230586
20	Pdcd1	Pdcd1	purple	0.22878
56	Gm13391	Gm13391	purple	0.228577
487	Pla2g7	Pla2g7	purple	0.226521
60	Etl4	Etl4	purple	0.226402
294	Myo1e	Myo1e	purple	0.224957
424	Ptger4	Ptger4	purple	0.224463
367	Scpep1	Scpep1	purple	0.222972
47	Slamf8	Slamf8	purple	0.220748
549	Gla	Gla	purple	0.220351
299	Bcl2a1a	Bcl2a1a	purple	0.220243
201	Tpi1	Tpi1	purple	0.219837
327	Mif	Mif	purple	0.218143
266	Tpm4	Tpm4	purple	0.212785
467	Atp6v0c	Atp6v0c	purple	0.20978
52	Atf3	Atf3	purple	0.209106
555	Ptchd1	Ptchd1	purple	0.207834
45	Slamf9	Slamf9	purple	0.207139
13	Slc11a1	Slc11a1	purple	0.206356
304	Chst2	Chst2	purple	0.205764
435	Lgals1	Lgals1	purple	0.205493
494	Xdh	Xdh	purple	0.204349
509	Tubb6	Tubb6	purple	0.199969
323	Psap	Psap	purple	0.198826
88	Tpd52	Tpd52	purple	0.198234
157	Crlf2	Crlf2	purple	0.198109
284	St14	St14	purple	0.19806
62	Dpp7	Dpp7	purple	0.197259
411	Plau	Plau	purple	0.196352
440	Tuba1c	Tuba1c	purple	0.193284
288	Cadm1	Cadm1	purple	0.191102
261	Ifi30	Ifi30	purple	0.190298
244	Igsf6	Igsf6	purple	0.188927
283	Tmem205	Tmem205	purple	0.184129
351	Sh3pxd2b	Sh3pxd2b	purple	0.183625
80	Il1b	Il1b	purple	0.183218
282	Ldlr	Ldlr	purple	0.183195
272	Mt1	Mt1	purple	0.183087
233	AU020206	AU020206	purple	0.181482
446	Itga5	Itga5	purple	0.181256
371	Vat1	Vat1	purple	0.18054
328	Itgb2	Itgb2	purple	0.17871
533	Csf2ra	Csf2ra	purple	0.177688
300	Bcl2a1b	Bcl2a1b	purple	0.176682
98	Rap2b	Rap2b	purple	0.176542
499	Egr1	Egr1	purple	0.175961
382	Id2	Id2	purple	0.17558
108	Rhoc	Rhoc	purple	0.175395
169	Lat2	Lat2	purple	0.175341
184	Tmem176a	Tmem176a	purple	0.174737
119	Gem	Gem	purple	0.173807
39	Cd48	Cd48	purple	0.17371
360	Ccl6	Ccl6	purple	0.173572
219	Cd22	Cd22	purple	0.173356
31	Soat1	Soat1	purple	0.173304
490	Rftn1	Rftn1	purple	0.172881
267	Hmox1	Hmox1	purple	0.172715
209	Slc1a5	Slc1a5	purple	0.172643
471	Rpl10a	Rpl10a	purple	0.172259
457	Adamts1	Adamts1	purple	0.172204
461	Synj2	Synj2	purple	0.172181
162	Hvcn1	Hvcn1	purple	0.170999
292	Plekho2	Plekho2	purple	0.169648
277	Cotl1	Cotl1	purple	0.167674
73	Dgkz	Dgkz	purple	0.16717
428	Ank	Ank	purple	0.165493
151	Apbb2	Apbb2	purple	0.164539
164	P2rx4	P2rx4	purple	0.164357
243	Xylt1	Xylt1	purple	0.161645
54	Cd34	Cd34	purple	0.161471
302	Ctsh	Ctsh	purple	0.160928
57	Pfkfb3	Pfkfb3	purple	0.160176
289	Tmem202	Tmem202	purple	0.1584
453	Bcl6	Bcl6	purple	0.157427
192	Anxa4	Anxa4	purple	0.157065
207	Pirb	Pirb	purple	0.156909
384	Hif1a	Hif1a	purple	0.155651
395	Adssl1	Adssl1	purple	0.153971
350	Plek	Plek	purple	0.153009
517	Eef1g	Eef1g	purple	0.152055
372	Milr1	Milr1	purple	0.151411
259	Galnt7	Galnt7	purple	0.151119
539	Renbp	Renbp	purple	0.150779
130	Slc2a1	Slc2a1	purple	0.150474
8	Nrp2	Nrp2	purple	0.150176
541	Dnase1l1	Dnase1l1	purple	0.150022
472	Cdkn1a	Cdkn1a	purple	0.149542
256	Gm26714	Gm26714	purple	0.149047
521	Ms4a6c	Ms4a6c	purple	0.148611
69	Arhgap15	Arhgap15	purple	0.147787
115	Gm43351	Gm43351	purple	0.147264
110	AI504432	AI504432	purple	0.145344
324	Srgn	Srgn	purple	0.144835
403	Ctla2b	Ctla2b	purple	0.144565
29	Fam129a	Fam129a	purple	0.14366
473	Myo1f	Myo1f	purple	0.143479
143	AI506816	AI506816	purple	0.143357
548	Pgk1	Pgk1	purple	0.142518
118	Dnajb14	Dnajb14	purple	0.142301
107	Atp1a1	Atp1a1	purple	0.141653
432	Slc39a4	Slc39a4	purple	0.14145
129	Plin2	Plin2	purple	0.140493
138	Fblim1	Fblim1	purple	0.140489
309	Ccrl2	Ccrl2	purple	0.139592
307	Alas1	Alas1	purple	0.137863
210	Relb	Relb	purple	0.136287
12	Tmbim1	Tmbim1	purple	0.136064
46	Tagln2	Tagln2	purple	0.135993
520	AW112010	AW112010	purple	0.135356
262	Myo9b	Myo9b	purple	0.13434
454	Hacd2	Hacd2	purple	0.134117
429	Cpq	Cpq	purple	0.132784
399	Gcnt2	Gcnt2	purple	0.13203
531	Mfsd13a	Mfsd13a	purple	0.131388
199	Apobec1	Apobec1	purple	0.131257
81	Prnp	Prnp	purple	0.131082
317	Mical1	Mical1	purple	0.131038
540	Flna	Flna	purple	0.13103
254	Tnfsf13b	Tnfsf13b	purple	0.129821
155	Rasgef1b	Rasgef1b	purple	0.129414
500	Hspa9	Hspa9	purple	0.129333
485	Olfr110	Olfr110	purple	0.1287
27	Ptprc	Ptprc	purple	0.127828
226	Siglecf	Siglecf	purple	0.127331
55	Optn	Optn	purple	0.126634
78	Fmn1	Fmn1	purple	0.125724
173	Pdgfa	Pdgfa	purple	0.125256
528	Lipa	Lipa	purple	0.12472
508	Pmaip1	Pmaip1	purple	0.124405
506	Smim3	Smim3	purple	0.123663
484	H2-M3	H2-M3	purple	0.123656
466	Tnfrsf12a	Tnfrsf12a	purple	0.12325
315	Enpp1	Enpp1	purple	0.122532
43	Igsf8	Igsf8	purple	0.122139
67	Slc25a25	Slc25a25	purple	0.122112
460	Rcan1	Rcan1	purple	0.122046
526	Cd274	Cd274	purple	0.121817
223	Gpi1	Gpi1	purple	0.119771
48	Psen2	Psen2	purple	0.119664
310	Glb1	Glb1	purple	0.119594
89	C030034L19Rik	C030034L19Rik	purple	0.118748
142	Gsap	Gsap	purple	0.118435
179	Slc7a1	Slc7a1	purple	0.117149
347	Slc35e4	Slc35e4	purple	0.117015
321	Smpdl3a	Smpdl3a	purple	0.116883
97	Postn	Postn	purple	0.115991
213	Kcnn4	Kcnn4	purple	0.114953
257	Msr1	Msr1	purple	0.114642
1	Plekhb2	Plekhb2	purple	0.114255
287	Phldb1	Phldb1	purple	0.113771
232	Klf13	Klf13	purple	0.113628
127	Slc31a1	Slc31a1	purple	0.113012
426	4930556M19Rik	4930556M19Rik	purple	0.112982
491	Plin3	Plin3	purple	0.112932
189	Mthfd2	Mthfd2	purple	0.11268
141	Cyp51	Cyp51	purple	0.112066
205	H2afj	H2afj	purple	0.111794
171	Serpine1	Serpine1	purple	0.111663
140	Nadk	Nadk	purple	0.111004
11	Tns1	Tns1	purple	0.110553
22	Bcl2	Bcl2	purple	0.110413
516	Neat1	Neat1	purple	0.110285
343	Os9	Os9	purple	0.110213
124	Anp32b	Anp32b	purple	0.110185
252	Mrgpre	Mrgpre	purple	0.109734
132	Marcksl1	Marcksl1	purple	0.108584
445	Gpr84	Gpr84	purple	0.108485
269	Cacna1a	Cacna1a	purple	0.108375
529	Arhgap19	Arhgap19	purple	0.108246
176	Adap1	Adap1	purple	0.108071
40	Cd84	Cd84	purple	0.10798
96	Slc7a11	Slc7a11	purple	0.107756
49	Ephx1	Ephx1	purple	0.107253
480	Neu1	Neu1	purple	0.10714
522	BE692007	BE692007	purple	0.107019
489	Klc4	Klc4	purple	0.10667
3	Coa5	Coa5	purple	0.106466
106	Fam46c	Fam46c	purple	0.105379
63	Uap1l1	Uap1l1	purple	0.105322
249	Plekha1	Plekha1	purple	0.10526
354	Per1	Per1	purple	0.105207
344	B4galnt1	B4galnt1	purple	0.104792
150	Tlr1	Tlr1	purple	0.104355
442	Slc11a2	Slc11a2	purple	0.104063
455	Atp6v1a	Atp6v1a	purple	0.103663
470	Dusp1	Dusp1	purple	0.103394
322	Sowahc	Sowahc	purple	0.103265
369	Arl5c	Arl5c	purple	0.103162
72	Cers6	Cers6	purple	0.102022
474	H2-K2	H2-K2	purple	0.102003
430	Myc	Myc	purple	0.101975
468	Clcn7	Clcn7	purple	0.101089
177	Snx8	Snx8	purple	0.100408
68	Gsn	Gsn	purple	0.0999514
336	Atp2b1	Atp2b1	purple	0.0996307
264	Colgalt1	Colgalt1	purple	0.0989214
253	Mcoln1	Mcoln1	purple	0.0987908
459	Itsn1	Itsn1	purple	0.0985943
182	Lrguk	Lrguk	purple	0.0982253
152	C530043K16Rik	C530043K16Rik	purple	0.0979055
388	Susd6	Susd6	purple	0.0978404
79	Spint1	Spint1	purple	0.0974659
458	Ifnar1	Ifnar1	purple	0.0966127
518	Slc15a3	Slc15a3	purple	0.0963733
251	Fuom	Fuom	purple	0.0959158
342	Rassf3	Rassf3	purple	0.0953766
419	Arl11	Arl11	purple	0.0951449
332	Chst11	Chst11	purple	0.0949109
353	Gas7	Gas7	purple	0.0945238
15	Speg	Speg	purple	0.0938163
379	Slc16a3	Slc16a3	purple	0.0937184
126	Tmem38b	Tmem38b	purple	0.0936858
554	Acot9	Acot9	purple	0.0935469
496	Bambi	Bambi	purple	0.093141
523	Stx3	Stx3	purple	0.0929469
154	Stbd1	Stbd1	purple	0.0929453
553	Sat1	Sat1	purple	0.0926188
146	Insig1	Insig1	purple	0.0923422
86	Sulf2	Sulf2	purple	0.0921721
368	Spop	Spop	purple	0.0917993
320	Pkib	Pkib	purple	0.0911541
423	Clybl	Clybl	purple	0.0907091
550	Rnf128	Rnf128	purple	0.0905685
85	Sdc4	Sdc4	purple	0.0902918
422	Ptk2b	Ptk2b	purple	0.0901151
158	Coro1c	Coro1c	purple	0.0901016
316	Slc16a10	Slc16a10	purple	0.0898553
34	Gas5	Gas5	purple	0.0894426
358	Flot2	Flot2	purple	0.0893862
456	Naa50	Naa50	purple	0.0892862
194	Slc6a6	Slc6a6	purple	0.0892054
153	Naaa	Naaa	purple	0.0890255
437	Sun2	Sun2	purple	0.0888035
441	Cers5	Cers5	purple	0.0886054
117	Manba	Manba	purple	0.0883812
542	Mpp1	Mpp1	purple	0.0880187
18	Gpr35	Gpr35	purple	0.087968
543	Fundc2	Fundc2	purple	0.0875877
174	Prkar1b	Prkar1b	purple	0.087078
165	Tmem120b	Tmem120b	purple	0.0870463
82	Slc23a2	Slc23a2	purple	0.086457
433	Csf2rb2	Csf2rb2	purple	0.0864051
25	Cyb5r1	Cyb5r1	purple	0.0861259
120	Rragd	Rragd	purple	0.0857361
538	Fgf13	Fgf13	purple	0.0855943
16	Lrrfip1	Lrrfip1	purple	0.0853067
202	Clec1b	Clec1b	purple	0.0852346
434	Csf2rb	Csf2rb	purple	0.0850562
501	Ctnna1	Ctnna1	purple	0.0848926
431	St3gal1	St3gal1	purple	0.0848607
41	Slamf6	Slamf6	purple	0.0845715
377	Slc25a10	Slc25a10	purple	0.0843869
356	Zmynd15	Zmynd15	purple	0.0843582
217	Sertad1	Sertad1	purple	0.084167
547	Atp7a	Atp7a	purple	0.0838774
104	Pbxip1	Pbxip1	purple	0.0833148
240	Pgap2	Pgap2	purple	0.0821011
536	Slc25a43	Slc25a43	purple	0.0816799
21	St8sia4	St8sia4	purple	0.0815054
148	Htra3	Htra3	purple	0.0813712
70	Cytip	Cytip	purple	0.0813491
50	Iars2	Iars2	purple	0.0808676
314	Ulbp1	Ulbp1	purple	0.0802545
443	Eif4b	Eif4b	purple	0.0801401
167	Bri3bp	Bri3bp	purple	0.0798671
444	Spryd3	Spryd3	purple	0.0795499
452	Masp1	Masp1	purple	0.0785227
198	Washc2	Washc2	purple	0.0783578
397	Ero1lb	Ero1lb	purple	0.0781493
383	Pygl	Pygl	purple	0.0780245
270	Ier2	Ier2	purple	0.0779672
439	Slc38a2	Slc38a2	purple	0.0779535
301	Gm17944	Gm17944	purple	0.0778684
493	Tubb4a	Tubb4a	purple	0.0777952
348	Osm	Osm	purple	0.0774898
19	Kif1a	Kif1a	purple	0.0773883
191	Rab11fip5	Rab11fip5	purple	0.0773369
2	Neurl3	Neurl3	purple	0.0772101
241	Mical2	Mical2	purple	0.0768169
410	Hmgcs1	Hmgcs1	purple	0.0766749
407	Lhfpl2	Lhfpl2	purple	0.0764646
28	A130071D04Rik	A130071D04Rik	purple	0.0762422
109	Dennd2d	Dennd2d	purple	0.0761484
160	Slc8b1	Slc8b1	purple	0.0755307
537	Zdhhc9	Zdhhc9	purple	0.0753802
281	Slc36a4	Slc36a4	purple	0.0753615
312	Trak1	Trak1	purple	0.0753486
546	Rlim	Rlim	purple	0.0752472
103	Syt11	Syt11	purple	0.0749146
483	Ier3	Ier3	purple	0.0744955
190	Nagk	Nagk	purple	0.0744804
381	Hpcal1	Hpcal1	purple	0.0741079
181	Impdh1	Impdh1	purple	0.0739771
341	Irak3	Irak3	purple	0.0739086
183	Wdr91	Wdr91	purple	0.0730999
402	Dapk1	Dapk1	purple	0.0727926
544	Eif2s3x	Eif2s3x	purple	0.0727828
23	Slc35f5	Slc35f5	purple	0.0725325
313	Sec22c	Sec22c	purple	0.0721462
224	4931406P16Rik	4931406P16Rik	purple	0.0720286
187	Gars	Gars	purple	0.0719795
193	Arhgap25	Arhgap25	purple	0.0704113
135	Ubxn11	Ubxn11	purple	0.0703184
242	Nucb2	Nucb2	purple	0.0697136
276	Slc7a6	Slc7a6	purple	0.0694577
464	Afdn	Afdn	purple	0.0689795
352	Trim7	Trim7	purple	0.0687742
448	Ydjc	Ydjc	purple	0.0686835
495	Haao	Haao	purple	0.0680265
512	Pqlc1	Pqlc1	purple	0.0677886
370	Psme3	Psme3	purple	0.0676345
387	Slc39a9	Slc39a9	purple	0.0676176
413	Ddhd1	Ddhd1	purple	0.0672105
308	Qars	Qars	purple	0.0669251
390	Batf	Batf	purple	0.0665928
53	Hhat	Hhat	purple	0.0649586
378	Fasn	Fasn	purple	0.0648777
197	Mbd4	Mbd4	purple	0.0647367
76	Chst1	Chst1	purple	0.0645564
476	Ring1	Ring1	purple	0.0642644
519	Tmem132a	Tmem132a	purple	0.0639865
66	1110008P14Rik	1110008P14Rik	purple	0.0633898
237	Mesdc1	Mesdc1	purple	0.0633474
87	Vapb	Vapb	purple	0.0632269
99	Gfm1	Gfm1	purple	0.0631108
303	Plscr1	Plscr1	purple	0.0630276
498	Fam53c	Fam53c	purple	0.062723
245	Prkcb	Prkcb	purple	0.0626699
248	Armc5	Armc5	purple	0.0624918
503	Ap3s1	Ap3s1	purple	0.0621683
220	Gm29440	Gm29440	purple	0.0616232
178	Bri3	Bri3	purple	0.0612466
258	Cyp4v3	Cyp4v3	purple	0.0610433
105	C920021L13Rik	C920021L13Rik	purple	0.060848
421	Fdft1	Fdft1	purple	0.0607338
147	Tnip2	Tnip2	purple	0.0605355
71	Rbms1	Rbms1	purple	0.0601416
365	Trim37	Trim37	purple	0.0601387
170	Ift22	Ift22	purple	0.0600238
32	BC026585	BC026585	purple	0.0596719
338	Mettl25	Mettl25	purple	0.0596065
385	Akap5	Akap5	purple	0.059603
116	Npnt	Npnt	purple	0.0595184
534	Syp	Syp	purple	0.0595039
149	Rell1	Rell1	purple	0.0593302
74	Creb3l1	Creb3l1	purple	0.0587839
271	Mmp2	Mmp2	purple	0.0583777
33	4930523C07Rik	4930523C07Rik	purple	0.0580394
122	Rusc2	Rusc2	purple	0.0579216
6	Nabp1	Nabp1	purple	0.0579013
231	Htatip2	Htatip2	purple	0.0575204
131	Exo5	Exo5	purple	0.0573494
392	Ubr7	Ubr7	purple	0.0572631
279	Nrp1	Nrp1	purple	0.0570882
125	Slc44a1	Slc44a1	purple	0.0570462
296	Irak1bp1	Irak1bp1	purple	0.0569735
9	Rpe	Rpe	purple	0.056864
161	Rita1	Rita1	purple	0.0566471
255	Coprs	Coprs	purple	0.0563502
525	Pum3	Pum3	purple	0.0562684
65	Ddx31	Ddx31	purple	0.0562466
505	Aldh7a1	Aldh7a1	purple	0.0559993
186	Ggct	Ggct	purple	0.0557961
497	Wdr36	Wdr36	purple	0.055795
311	Cmc1	Cmc1	purple	0.0557088
84	Trp53inp2	Trp53inp2	purple	0.0554721
102	Sema4a	Sema4a	purple	0.05536
227	Flt3l	Flt3l	purple	0.0553584
268	Tmem184c	Tmem184c	purple	0.0552314
239	Ppme1	Ppme1	purple	0.0549845
492	Lonp1	Lonp1	purple	0.054801
416	Mmp14	Mmp14	purple	0.054718
511	Adnp2	Adnp2	purple	0.0543625
238	F730035P03Rik	F730035P03Rik	purple	0.0538321
44	Kcnj9	Kcnj9	purple	0.0533409
450	Parl	Parl	purple	0.0529934
463	Agpat4	Agpat4	purple	0.0529406
222	Hpn	Hpn	purple	0.0526242
228	Gys1	Gys1	purple	0.0525152
274	Pdp2	Pdp2	purple	0.052478
273	Ccdc102a	Ccdc102a	purple	0.0518664
376	Slc25a19	Slc25a19	purple	0.0517563
438	Fam118a	Fam118a	purple	0.0515028
415	Ndrg2	Ndrg2	purple	0.0513061
420	Spryd7	Spryd7	purple	0.0512668
196	Gm43963	Gm43963	purple	0.0509782
234	Vps33b	Vps33b	purple	0.0502155
451	Ece2	Ece2	purple	0.050057
275	Fbxl8	Fbxl8	purple	0.0493888
278	6430548M08Rik	6430548M08Rik	purple	0.0490887
212	Pvr	Pvr	purple	0.048777
208	Kptn	Kptn	purple	0.0479497
524	Cbwd1	Cbwd1	purple	0.0479373
357	Cluh	Cluh	purple	0.0476941
398	Exoc2	Exoc2	purple	0.0474291
333	Gm17249	Gm17249	purple	0.0473071
51	Rrp15	Rrp15	purple	0.0469923
263	Slc27a1	Slc27a1	purple	0.0468907
436	Josd1	Josd1	purple	0.0468188
502	Wdr55	Wdr55	purple	0.0467549
17	Hes6	Hes6	purple	0.0467153
530	Nfkb2	Nfkb2	purple	0.0466951
481	Nfkbil1	Nfkbil1	purple	0.0463697
291	Glce	Glce	purple	0.0463247
326	Gstt3	Gstt3	purple	0.0461456
204	Dusp16	Dusp16	purple	0.0461228
345	Rbms2	Rbms2	purple	0.0459083
95	Fgf2	Fgf2	purple	0.0458308
364	Acaca	Acaca	purple	0.0456155
144	Pus7	Pus7	purple	0.0454736
5	Il1r1	Il1r1	purple	0.0454385
112	Gstm1	Gstm1	purple	0.0454188
366	Akap1	Akap1	purple	0.0449842
405	Zfp953	Zfp953	purple	0.0440621
359	Slfn10-ps	Slfn10-ps	purple	0.0438877
337	Kitl	Kitl	purple	0.0437678
128	Megf9	Megf9	purple	0.0430637
514	Ssh3	Ssh3	purple	0.0430243
36	Tomm40l	Tomm40l	purple	0.0420871
404	1810034E14Rik	1810034E14Rik	purple	0.0416506
532	Nanos1	Nanos1	purple	0.0416474
121	4933421O10Rik	4933421O10Rik	purple	0.0414901
504	Srfbp1	Srfbp1	purple	0.0411625
14	Zfand2b	Zfand2b	purple	0.0410121
75	Slc35c1	Slc35c1	purple	0.0406339
409	Serf1	Serf1	purple	0.0404745
10	Gm37755	Gm37755	purple	0.0402744
386	Fntb	Fntb	purple	0.0401678
465	Thbs2	Thbs2	purple	0.0398041
488	Aars2	Aars2	purple	0.0397926
35	Dars2	Dars2	purple	0.0397801
175	Sun1	Sun1	purple	0.0383485
7	Fzd7	Fzd7	purple	0.0383415
551	Acsl4	Acsl4	purple	0.0382378
418	Rnf17	Rnf17	purple	0.0372721
349	Kremen1	Kremen1	purple	0.0364611
469	Rgs11	Rgs11	purple	0.0364554
417	Homez	Homez	purple	0.0363794
510	4930503L19Rik	4930503L19Rik	purple	0.0361751
447	Carhsp1	Carhsp1	purple	0.0359196
389	Entpd5	Entpd5	purple	0.0357619
137	Ece1	Ece1	purple	0.035672
163	Ift81	Ift81	purple	0.0347783
552	Apex2	Apex2	purple	0.0347323
4	Cnot11	Cnot11	purple	0.0344902
449	Tmem191c	Tmem191c	purple	0.0344188
406	Zfp65	Zfp65	purple	0.0342109
64	Ralgds	Ralgds	purple	0.0338247
515	Zdhhc24	Zdhhc24	purple	0.0334565
286	St3gal4	St3gal4	purple	0.0334215
159	Alkbh2	Alkbh2	purple	0.0332327
206	Stk38l	Stk38l	purple	0.0329058
305	Pik3cb	Pik3cb	purple	0.0328917
393	Gm26912	Gm26912	purple	0.0328785
93	Mrpl47	Mrpl47	purple	0.0326342
246	Zkscan2	Zkscan2	purple	0.0319664
462	Tmem181a	Tmem181a	purple	0.0312089
297	Zfp949	Zfp949	purple	0.0311768
412	Adk	Adk	purple	0.0310024
401	Gm15440	Gm15440	purple	0.0309657
145	Prkag2	Prkag2	purple	0.0307532
513	Aldh3b1	Aldh3b1	purple	0.0298698
306	Gm3081	Gm3081	purple	0.0297134
427	Myo10	Myo10	purple	0.0296181
380	Fam49a	Fam49a	purple	0.0293272
139	Gpr157	Gpr157	purple	0.0287983
91	Snx16	Snx16	purple	0.0259874
331	Sirt6	Sirt6	purple	0.025753
26	Gm37759	Gm37759	purple	0.0253224
168	Gm42467	Gm42467	purple	0.0245717
375	Fdxr	Fdxr	purple	0.0244322
30	Tsen15	Tsen15	purple	0.0229985
225	Zfp788	Zfp788	purple	0.0217498
236	Nmb	Nmb	purple	0.0210722
408	Map1b	Map1b	purple	0.0171495
229	Dbp	Dbp	purple	0.0152432

## Sheet: S_Table 6.2 Micro scRNA Interfe
Supplementary Table 6.2. Mouse hippo scRNA-seq interferon module genes.
	ensgene	name	module	mm
380	Ifit1	Ifit1	orange	0.762759
26	Ifi207	Ifi207	orange	0.754865
379	Ifit3b	Ifit3b	orange	0.753332
22	Ifi206	Ifi206	orange	0.747629
28	Ifi211	Ifi211	orange	0.744713
378	Ifit3	Ifit3	orange	0.73935
377	Ifit2	Ifit2	orange	0.728303
23	Ifi213	Ifi213	orange	0.724438
110	Oasl2	Oasl2	orange	0.721781
25	Ifi208	Ifi208	orange	0.715078
241	Tgtp2	Tgtp2	orange	0.709428
51	Zbp1	Zbp1	orange	0.702845
271	Rsad2	Rsad2	orange	0.695882
179	Irf7	Irf7	orange	0.681532
366	Iigp1	Iigp1	orange	0.659697
178	Ifitm3	Ifitm3	orange	0.6576
111	Oasl1	Oasl1	orange	0.656869
242	Ifi47	Ifi47	orange	0.635561
332	Mx1	Mx1	orange	0.623914
113	Oas2	Oas2	orange	0.621987
143	Usp18	Usp18	orange	0.620684
116	Oas1a	Oas1a	orange	0.591969
27	Ifi204	Ifi204	orange	0.591281
24	Ifi209	Ifi209	orange	0.589068
256	Slfn5	Slfn5	orange	0.565364
115	Oas1g	Oas1g	orange	0.545113
364	Gm4951	Gm4951	orange	0.537161
103	Cxcl10	Cxcl10	orange	0.536444
316	Rtp4	Rtp4	orange	0.524378
9	Sp100	Sp100	orange	0.46053
375	Ms4a4c	Ms4a4c	orange	0.452136
272	Cmpk2	Cmpk2	orange	0.447049
255	Ccl12	Ccl12	orange	0.435622
277	Ifi27l2a	Ifi27l2a	orange	0.43317
195	Nlrc5	Nlrc5	orange	0.430436
54	Helz2	Helz2	orange	0.4053
127	Samd9l	Samd9l	orange	0.401165
295	Phf11b	Phf11b	orange	0.399688
257	Slfn9	Slfn9	orange	0.397999
97	Fgl2	Fgl2	orange	0.395087
4	Stat1	Stat1	orange	0.390929
254	Ccl2	Ccl2	orange	0.389172
259	Slfn2	Slfn2	orange	0.364063
250	Xaf1	Xaf1	orange	0.361812
296	Phf11d	Phf11d	orange	0.358356
230	Stat2	Stat2	orange	0.35555
333	Mx2	Mx2	orange	0.350112
158	Isg20	Isg20	orange	0.346168
306	Ly6a	Ly6a	orange	0.342045
294	Phf11a	Phf11a	orange	0.334774
265	Dhx58	Dhx58	orange	0.33281
114	Oas1b	Oas1b	orange	0.323414
203	Pml	Pml	orange	0.322782
371	Batf2	Batf2	orange	0.317067
270	Rnf213	Rnf213	orange	0.314704
245	Gm12250	Gm12250	orange	0.301372
319	Parp14	Parp14	orange	0.298964
365	F830016B08Rik	F830016B08Rik	orange	0.297634
74	Ifi44	Ifi44	orange	0.294837
269	Lgals3bp	Lgals3bp	orange	0.291464
171	Gm1966	Gm1966	orange	0.289081
344	H2-Q6	H2-Q6	orange	0.2877
189	Bst2	Bst2	orange	0.287169
73	Gbp2	Gbp2	orange	0.280251
34	Slc2a6	Slc2a6	orange	0.279833
37	Ifih1	Ifih1	orange	0.270897
126	Gm20559	Gm20559	orange	0.267868
237	Gm5431	Gm5431	orange	0.265618
83	Tnfsf8	Tnfsf8	orange	0.264922
16	Tor3a	Tor3a	orange	0.264078
285	BC147527	BC147527	orange	0.259662
341	C4b	C4b	orange	0.25826
345	H2-Q7	H2-Q7	orange	0.256849
139	Herc6	Herc6	orange	0.254643
260	Ccl5	Ccl5	orange	0.253075
354	Eif2ak2	Eif2ak2	orange	0.25091
166	Trim30b	Trim30b	orange	0.249467
167	Trim30c	Trim30c	orange	0.249279
39	Prr5l	Prr5l	orange	0.24745
236	Irgm1	Irgm1	orange	0.246162
90	Sdc3	Sdc3	orange	0.243878
38	Ube2l6	Ube2l6	orange	0.243133
321	Parp9	Parp9	orange	0.237139
133	Parp12	Parp12	orange	0.231799
352	B430306N03Rik	B430306N03Rik	orange	0.231079
56	Tnfsf10	Tnfsf10	orange	0.229184
77	Ddx58	Ddx58	orange	0.226857
301	Epsti1	Epsti1	orange	0.225643
169	Trim30d	Trim30d	orange	0.224227
168	Trim30a	Trim30a	orange	0.224193
187	Ddx60	Ddx60	orange	0.223108
42	Siglec1	Siglec1	orange	0.222434
249	Scimp	Scimp	orange	0.222301
104	Gbp9	Gbp9	orange	0.219999
102	Dck	Dck	orange	0.219828
194	9330175E14Rik	9330175E14Rik	orange	0.217908
61	Adar	Adar	orange	0.215967
258	Slfn8	Slfn8	orange	0.214511
307	Parp10	Parp10	orange	0.212445
229	Timeless	Timeless	orange	0.20474
261	Trim25	Trim25	orange	0.203865
246	Igtp	Igtp	orange	0.202892
7	Sp110	Sp110	orange	0.202455
180	Slc25a22	Slc25a22	orange	0.199757
170	Gm8995	Gm8995	orange	0.198745
19	Fcgr4	Fcgr4	orange	0.194475
312	Tspo	Tspo	orange	0.194107
92	Mthfr	Mthfr	orange	0.191595
348	H2-T23	H2-T23	orange	0.188458
117	Trafd1	Trafd1	orange	0.188129
72	Gbp3	Gbp3	orange	0.185816
305	Ly6e	Ly6e	orange	0.184128
266	Ifi35	Ifi35	orange	0.182894
12	Mybph	Mybph	orange	0.182266
123	Tpst1	Tpst1	orange	0.179479
63	A730011C13Rik	A730011C13Rik	orange	0.177839
48	Samhd1	Samhd1	orange	0.175825
335	Dll1	Dll1	orange	0.171477
50	Znfx1	Znfx1	orange	0.168296
339	Daxx	Daxx	orange	0.167793
219	Zufsp	Zufsp	orange	0.1676
347	H2-T24	H2-T24	orange	0.166325
297	Setdb2	Setdb2	orange	0.162592
243	Irf1	Irf1	orange	0.161061
65	Fcgr1	Fcgr1	orange	0.158838
130	Zc3hav1	Zc3hav1	orange	0.157034
186	Sap30	Sap30	orange	0.155495
273	Nampt	Nampt	orange	0.155312
238	Gm12185	Gm12185	orange	0.154179
374	Ccdc86	Ccdc86	orange	0.15132
343	H2-Q5	H2-Q5	orange	0.150353
192	Gm17435	Gm17435	orange	0.150271
137	Creb5	Creb5	orange	0.147227
323	Cd200r4	Cd200r4	orange	0.147131
221	RP23-325K4.10	RP23-325K4.10	orange	0.145346
214	Shisa5	Shisa5	orange	0.145074
289	Psme1	Psme1	orange	0.145019
320	Dtx3l	Dtx3l	orange	0.143925
95	AW011738	AW011738	orange	0.142619
15	Tor1aip1	Tor1aip1	orange	0.142584
328	Dopey2	Dopey2	orange	0.141719
149	Etnk1	Etnk1	orange	0.139126
52	Ogfr	Ogfr	orange	0.138364
311	Apobec3	Apobec3	orange	0.136483
211	Uba7	Uba7	orange	0.135196
264	Cnp	Cnp	orange	0.133298
291	Psme2	Psme2	orange	0.13281
164	Trim34a	Trim34a	orange	0.132579
340	Psmb9	Psmb9	orange	0.132424
67	Sass6	Sass6	orange	0.130357
122	Tctn2	Tctn2	orange	0.1302
357	Map3k8	Map3k8	orange	0.126923
134	4930599N23Rik	4930599N23Rik	orange	0.126685
177	Gm44891	Gm44891	orange	0.125958
165	Trim12c	Trim12c	orange	0.125488
267	Tmem106a	Tmem106a	orange	0.121964
218	Ncoa7	Ncoa7	orange	0.12159
156	1600014C10Rik	1600014C10Rik	orange	0.12024
35	Nmi	Nmi	orange	0.119711
293	Irf9	Irf9	orange	0.118569
71	Gbp7	Gbp7	orange	0.117912
247	Irgm2	Irgm2	orange	0.117431
183	Tlr3	Tlr3	orange	0.117257
8	Sp140	Sp140	orange	0.117077
239	Psme2b	Psme2b	orange	0.11659
118	Naa25	Naa25	orange	0.116497
197	Casp4	Casp4	orange	0.116108
3	Mitd1	Mitd1	orange	0.115009
382	Pik3ap1	Pik3ap1	orange	0.114379
78	Trim14	Trim14	orange	0.11336
363	Gramd3	Gramd3	orange	0.110169
244	Gm12216	Gm12216	orange	0.109986
240	9930111J21Rik1	9930111J21Rik1	orange	0.109916
288	Rnase6	Rnase6	orange	0.109228
300	Lacc1	Lacc1	orange	0.108631
283	Fbxw17	Fbxw17	orange	0.107495
233	Pnpt1	Pnpt1	orange	0.107294
315	Socs1	Socs1	orange	0.106523
148	St8sia1	St8sia1	orange	0.106394
47	Hck	Hck	orange	0.105086
188	Comp	Comp	orange	0.103864
309	Tmem184b	Tmem184b	orange	0.103208
101	Kdr	Kdr	orange	0.102868
351	Treml2	Treml2	orange	0.102338
342	Tnf	Tnf	orange	0.101898
41	Sppl2a	Sppl2a	orange	0.101521
292	Rnf31	Rnf31	orange	0.101118
381	Hectd2	Hectd2	orange	0.100949
135	Gm42963	Gm42963	orange	0.100749
144	C1ra	C1ra	orange	0.100571
69	2810428J06Rik	2810428J06Rik	orange	0.098512
161	Acer3	Acer3	orange	0.0984902
109	Usp30	Usp30	orange	0.0956383
75	Nsmaf	Nsmaf	orange	0.0953099
190	Tmem221	Tmem221	orange	0.0951844
53	Col9a3	Col9a3	orange	0.0931593
356	Qpct	Qpct	orange	0.092728
59	Ccnl1	Ccnl1	orange	0.0919099
80	Ptgr1	Ptgr1	orange	0.0917312
2	Arid5a	Arid5a	orange	0.0914324
49	Rbl1	Rbl1	orange	0.0908321
349	H2-T22	H2-T22	orange	0.0902973
324	Cd47	Cd47	orange	0.0900243
232	Rel	Rel	orange	0.0885125
329	Morc3	Morc3	orange	0.0880875
222	Ranbp2	Ranbp2	orange	0.0877221
385	Cfap43	Cfap43	orange	0.0876103
181	Ccnd1	Ccnd1	orange	0.0867591
362	Dcp2	Dcp2	orange	0.0855945
282	Dek	Dek	orange	0.0844629
14	Rnpep	Rnpep	orange	0.0844044
45	Xrn2	Xrn2	orange	0.0834451
338	Mdga1	Mdga1	orange	0.0829528
334	Ezr	Ezr	orange	0.0822482
376	Mpeg1	Mpeg1	orange	0.0820337
284	Papd7	Papd7	orange	0.0812979
138	Nod1	Nod1	orange	0.0809738
391	Igbp1	Igbp1	orange	0.0809153
124	Rasa4	Rasa4	orange	0.0798528
353	Gm37639	Gm37639	orange	0.0795289
384	Sfxn2	Sfxn2	orange	0.0790454
191	Klf2	Klf2	orange	0.0790339
5	Slc4a3	Slc4a3	orange	0.0788516
314	Nr4a1	Nr4a1	orange	0.0783775
223	Ybey	Ybey	orange	0.0783401
86	Prpf38a	Prpf38a	orange	0.0780837
159	Mfge8	Mfge8	orange	0.0768811
304	Sqle	Sqle	orange	0.0767172
224	Plpp2	Plpp2	orange	0.0761876
155	Map4k1	Map4k1	orange	0.0758486
146	2310001H17Rik	2310001H17Rik	orange	0.0757906
163	Nup98	Nup98	orange	0.0751845
350	Enpp4	Enpp4	orange	0.0751802
40	Thbs1	Thbs1	orange	0.0745352
327	Gm15965	Gm15965	orange	0.074475
128	Pon3	Pon3	orange	0.073856
326	D16Ertd472e	D16Ertd472e	orange	0.0737413
172	Cyp2r1	Cyp2r1	orange	0.0732165
360	Arhgap26	Arhgap26	orange	0.0729993
361	Fgf1	Fgf1	orange	0.0727406
1	Sgk3	Sgk3	orange	0.0723174
10	Gm7160	Gm7160	orange	0.0719482
196	Casp1	Casp1	orange	0.0717685
58	Selenot	Selenot	orange	0.071315
318	Lrch3	Lrch3	orange	0.0699247
99	Lap3	Lap3	orange	0.068692
68	Gm42514	Gm42514	orange	0.0683777
370	Snx15	Snx15	orange	0.0683715
107	Gm42595	Gm42595	orange	0.067772
57	Gm43484	Gm43484	orange	0.06727
82	Prpf4	Prpf4	orange	0.0671132
235	Pttg1	Pttg1	orange	0.0669051
278	Asb13	Asb13	orange	0.0664889
213	Pfkfb4	Pfkfb4	orange	0.0653925
390	5430427O19Rik	5430427O19Rik	orange	0.0652261
91	Themis2	Themis2	orange	0.065212
142	Rab43	Rab43	orange	0.0650205
20	Nectin4	Nectin4	orange	0.0638983
368	Poli	Poli	orange	0.0638116
298	Spata13	Spata13	orange	0.063726
60	Dclk2	Dclk2	orange	0.0636387
337	Kctd20	Kctd20	orange	0.0632338
29	Gm37706	Gm37706	orange	0.0624694
201	Icam1	Icam1	orange	0.0618453
310	Gm16576	Gm16576	orange	0.061819
325	Arl13b	Arl13b	orange	0.0613521
204	Stoml1	Stoml1	orange	0.0611868
216	Zkscan7	Zkscan7	orange	0.0601882
185	Rwdd4a	Rwdd4a	orange	0.0601319
152	Mzf1	Mzf1	orange	0.0597269
263	Igfbp4	Igfbp4	orange	0.0593843
231	Nf2	Nf2	orange	0.0586944
355	Sult6b1	Sult6b1	orange	0.0575181
94	Morn1	Morn1	orange	0.0574868
252	Rap1gap2	Rap1gap2	orange	0.0570088
129	Plxna4os1	Plxna4os1	orange	0.0569828
251	Ankfy1	Ankfy1	orange	0.0569682
147	Ybx3	Ybx3	orange	0.0567678
31	Gm37768	Gm37768	orange	0.0565651
302	Fbxo4	Fbxo4	orange	0.0563641
209	Cep63	Cep63	orange	0.056149
136	8030453O22Rik	8030453O22Rik	orange	0.055917
276	Gm26764	Gm26764	orange	0.0546166
157	Ppp1r15a	Ppp1r15a	orange	0.0545258
317	Lsg1	Lsg1	orange	0.0542376
234	Sptbn1	Sptbn1	orange	0.0540343
46	E130215H24Rik	E130215H24Rik	orange	0.0539231
33	Yme1l1	Yme1l1	orange	0.0539219
21	Dusp23	Dusp23	orange	0.0538985
369	Mbp	Mbp	orange	0.0535954
199	Naalad2	Naalad2	orange	0.0535491
173	Kctd13	Kctd13	orange	0.0534315
346	Prr3	Prr3	orange	0.0533139
253	Blmh	Blmh	orange	0.0529923
145	Parp11	Parp11	orange	0.0528414
153	Bcl3	Bcl3	orange	0.0526119
202	Zc3h12c	Zc3h12c	orange	0.0525859
359	3110002H16Rik	3110002H16Rik	orange	0.0521653
105	Mfsd7a	Mfsd7a	orange	0.0520268
308	Cpsf1	Cpsf1	orange	0.0519993
55	4632415L05Rik	4632415L05Rik	orange	0.051997
198	Birc3	Birc3	orange	0.0516927
175	Mcmbp	Mcmbp	orange	0.0512302
36	Arl5a	Arl5a	orange	0.051118
44	Tasp1	Tasp1	orange	0.0510665
388	Tbc1d25	Tbc1d25	orange	0.0509405
18	Ccdc181	Ccdc181	orange	0.0509317
13	Arl8a	Arl8a	orange	0.0508758
119	Acad10	Acad10	orange	0.050693
268	Armc7	Armc7	orange	0.0499358
206	Hmgn3	Hmgn3	orange	0.0496891
11	Phlpp1	Phlpp1	orange	0.0490659
303	Nudcd1	Nudcd1	orange	0.0489505
280	Tdp2	Tdp2	orange	0.0485942
43	Cenpb	Cenpb	orange	0.0485515
32	Dusp10	Dusp10	orange	0.0484672
141	Ino80b	Ino80b	orange	0.0483087
84	Cntln	Cntln	orange	0.0482927
226	Scyl2	Scyl2	orange	0.0481474
108	Tfip11	Tfip11	orange	0.0480856
372	Plcb3	Plcb3	orange	0.0479143
299	Sacs	Sacs	orange	0.0478492
121	Hip1r	Hip1r	orange	0.0477022
70	Trmt10a	Trmt10a	orange	0.0473969
93	Exosc10	Exosc10	orange	0.0472368
286	Flnb	Flnb	orange	0.0469849
262	Fam117a	Fam117a	orange	0.0467169
150	Gm15720	Gm15720	orange	0.0464664
160	4933406J10Rik	4933406J10Rik	orange	0.0464176
208	Gm16185	Gm16185	orange	0.0462503
89	Ermap	Ermap	orange	0.045592
6	Acsl3	Acsl3	orange	0.0450525
358	Abhd3	Abhd3	orange	0.0447113
81	Susd1	Susd1	orange	0.0446427
182	Lig4	Lig4	orange	0.0445545
373	Zbtb3	Zbtb3	orange	0.0444136
62	Tuft1	Tuft1	orange	0.0443119
64	Mtmr11	Mtmr11	orange	0.0441458
184	Gm45479	Gm45479	orange	0.0436144
151	Zfp418	Zfp418	orange	0.0434941
17	Gorab	Gorab	orange	0.0429231
100	Ugdh	Ugdh	orange	0.0429009
290	Emc9	Emc9	orange	0.0428042
287	Ero1l	Ero1l	orange	0.0427531
132	Klrg2	Klrg2	orange	0.0427434
336	Taf11	Taf11	orange	0.0427214
392	Hccs	Hccs	orange	0.0426557
76	1110037F02Rik	1110037F02Rik	orange	0.0424352
120	Rhof	Rhof	orange	0.0423318
140	Herc3	Herc3	orange	0.0421271
248	Pigl	Pigl	orange	0.0417026
98	Afap1	Afap1	orange	0.04101
212	Ccdc71	Ccdc71	orange	0.0405873
96	Rbm48	Rbm48	orange	0.040387
193	Capns2	Capns2	orange	0.0393144
176	Acadsb	Acadsb	orange	0.038073
386	B230217O12Rik	B230217O12Rik	orange	0.0378608
210	Ifrd2	Ifrd2	orange	0.0375085
131	Fmc1	Fmc1	orange	0.0372695
313	Hdac10	Hdac10	orange	0.0372213
215	Ctdspl	Ctdspl	orange	0.0368964
281	Phactr1	Phactr1	orange	0.036871
30	Gm16432	Gm16432	orange	0.0368606
87	Spata6	Spata6	orange	0.0367339
205	Rec114	Rec114	orange	0.036243
389	Rnf113a1	Rnf113a1	orange	0.0361443
227	RP23-307F3.6	RP23-307F3.6	orange	0.0360111
207	9330159M07Rik	9330159M07Rik	orange	0.0355655
154	Gm45010	Gm45010	orange	0.0351566
66	Gm43061	Gm43061	orange	0.0351532
106	5430403G16Rik	5430403G16Rik	orange	0.0345369
88	Mutyh	Mutyh	orange	0.0342592
112	Vsig10	Vsig10	orange	0.0336827
217	Hivep2	Hivep2	orange	0.0313316
174	9130019O22Rik	9130019O22Rik	orange	0.0312009
330	Hlcs	Hlcs	orange	0.0306985
225	Pcsk4	Pcsk4	orange	0.029368
79	Ctnnal1	Ctnnal1	orange	0.0290917
387	Pim2	Pim2	orange	0.0289858
125	BC037034	BC037034	orange	0.0283311
200	A230050P20Rik	A230050P20Rik	orange	0.0278494
220	Rev3l	Rev3l	orange	0.0274134
279	Hist1h2bg	Hist1h2bg	orange	0.0273549
383	Lzts2	Lzts2	orange	0.0272448
331	Lca5l	Lca5l	orange	0.0267786
162	Clpb	Clpb	orange	0.0262921
322	Cox17	Cox17	orange	0.0258854
274	Sgpp1	Sgpp1	orange	0.0243975
228	Slc35e3	Slc35e3	orange	0.0235798
85	Coa7	Coa7	orange	0.0200561
275	Gm17191	Gm17191	orange	0.0197556
367	Cep76	Cep76	orange	0.0114744

## Sheet: S_Table 6.3 Micro scRNA Homeost
Supplementary Table 6.3. Mouse hippo scRNA-seq homeostatic microglial subcluster 2, HM2, module genes.
	ensgene	name	module	mm
310	Selplg	Selplg	brown	0.610941
170	P2ry12	P2ry12	brown	0.591572
309	Tmem119	Tmem119	brown	0.591547
580	Cx3cr1	Cx3cr1	brown	0.557514
818	Hexb	Hexb	brown	0.539991
770	Lgmn	Lgmn	brown	0.533293
169	P2ry13	P2ry13	brown	0.508974
193	Olfml3	Olfml3	brown	0.468498
996	Csf1r	Csf1r	brown	0.464119
281	Slc2a5	Slc2a5	brown	0.463406
175	Fcrls	Fcrls	brown	0.45557
606	Vsir	Vsir	brown	0.453721
657	Sparc	Sparc	brown	0.447373
598	Cd164	Cd164	brown	0.425691
145	Serinc3	Serinc3	brown	0.409043
573	Cmtm6	Cmtm6	brown	0.39798
511	Adgrg1	Adgrg1	brown	0.394439
1040	Gpr34	Gpr34	brown	0.3862
590	Ifngr1	Ifngr1	brown	0.376724
258	Laptm5	Laptm5	brown	0.35874
773	Ckb	Ckb	brown	0.346886
802	Golm1	Golm1	brown	0.332919
432	Siglech	Siglech	brown	0.331478
987	Tmem173	Tmem173	brown	0.331043
43	F11r	F11r	brown	0.325646
88	Ptgs1	Ptgs1	brown	0.311664
547	Scamp2	Scamp2	brown	0.309022
509	Lpcat2	Lpcat2	brown	0.30559
791	Susd3	Susd3	brown	0.304463
448	Slco2b1	Slco2b1	brown	0.303435
341	Fscn1	Fscn1	brown	0.30185
329	Ubc	Ubc	brown	0.297364
1025	Entpd1	Entpd1	brown	0.288865
1005	Unc93b1	Unc93b1	brown	0.288451
711	Abi3	Abi3	brown	0.278383
515	Pla2g15	Pla2g15	brown	0.278062
846	Rnase4	Rnase4	brown	0.277502
977	Calm2	Calm2	brown	0.275728
904	Bin2	Bin2	brown	0.27475
307	Crybb1	Crybb1	brown	0.267185
1015	Rab3il1	Rab3il1	brown	0.255262
652	Ltc4s	Ltc4s	brown	0.254463
986	Ecscr	Ecscr	brown	0.254227
648	Gm12166	Gm12166	brown	0.251707
125	Sirpa	Sirpa	brown	0.250759
940	Sft2d1	Sft2d1	brown	0.250705
985	Bin1	Bin1	brown	0.250221
122	Itpripl1	Itpripl1	brown	0.24357
585	Ccr5	Ccr5	brown	0.237126
465	Rgs10	Rgs10	brown	0.235972
848	Slc7a8	Slc7a8	brown	0.235414
546	Scamp5	Scamp5	brown	0.230278
776	Pld4	Pld4	brown	0.229513
6	Slc40a1	Slc40a1	brown	0.226837
1000	Adrb2	Adrb2	brown	0.224779
27	Rgs2	Rgs2	brown	0.222017
929	Upk1b	Upk1b	brown	0.22005
1056	Gpr165	Gpr165	brown	0.213142
592	Sgk1	Sgk1	brown	0.212895
30	Glul	Glul	brown	0.212433
932	St3gal6	St3gal6	brown	0.211551
839	Tspan14	Tspan14	brown	0.211156
620	Gna15	Gna15	brown	0.208007
762	Numb	Numb	brown	0.207807
865	Tm9sf2	Tm9sf2	brown	0.20778
386	Lpcat3	Lpcat3	brown	0.206989
352	Alox5ap	Alox5ap	brown	0.206535
490	Hpgd	Hpgd	brown	0.204388
933	Pros1	Pros1	brown	0.20183
431	Tmem86a	Tmem86a	brown	0.200537
436	Idh2	Idh2	brown	0.198746
332	Ncf1	Ncf1	brown	0.194293
629	Dusp6	Dusp6	brown	0.194012
147	Slc35c2	Slc35c2	brown	0.193676
1007	Ctsf	Ctsf	brown	0.193103
951	Fgd2	Fgd2	brown	0.190913
184	Tnfaip8l2	Tnfaip8l2	brown	0.190801
537	Usp2	Usp2	brown	0.190312
899	Tuba1a	Tuba1a	brown	0.189874
815	Arsb	Arsb	brown	0.189667
924	Nrros	Nrros	brown	0.189268
315	Prkab1	Prkab1	brown	0.188797
845	Pnp	Pnp	brown	0.188187
83	Eng	Eng	brown	0.188184
539	Il10ra	Il10ra	brown	0.187799
889	Cyth4	Cyth4	brown	0.186905
64	Plxdc2	Plxdc2	brown	0.186607
189	Txnip	Txnip	brown	0.186203
308	Tpst2	Tpst2	brown	0.186195
528	Dnm2	Dnm2	brown	0.186105
569	Fam212a	Fam212a	brown	0.185755
820	Gtf2h2	Gtf2h2	brown	0.185394
574	Cmtm7	Cmtm7	brown	0.184755
277	Plod1	Plod1	brown	0.184646
215	Lyn	Lyn	brown	0.184554
357	Irf5	Irf5	brown	0.18445
423	Siglece	Siglece	brown	0.183675
135	Fam110a	Fam110a	brown	0.182652
617	Lrrc3	Lrrc3	brown	0.182554
430	Cd37	Cd37	brown	0.182162
209	Dapp1	Dapp1	brown	0.181599
726	Slc16a6	Slc16a6	brown	0.18108
297	0610040J01Rik	0610040J01Rik	brown	0.180264
680	Pmp22	Pmp22	brown	0.179182
675	Grap	Grap	brown	0.176422
689	Rnf167	Rnf167	brown	0.175936
568	Twf2	Twf2	brown	0.175267
99	Gpr155	Gpr155	brown	0.175237
599	Sesn1	Sesn1	brown	0.172172
1017	Cyb561a3	Cyb561a3	brown	0.17191
682	Ctc1	Ctc1	brown	0.170883
443	Il16	Il16	brown	0.170746
195	Cttnbp2nl	Cttnbp2nl	brown	0.170466
275	Tnfrsf1b	Tnfrsf1b	brown	0.170187
783	Hfe	Hfe	brown	0.169699
693	Rtn4rl1	Rtn4rl1	brown	0.168402
344	Daglb	Daglb	brown	0.168087
947	Tmem204	Tmem204	brown	0.167422
722	Arhgap27	Arhgap27	brown	0.166799
298	Commd8	Commd8	brown	0.166405
26	Cfh	Cfh	brown	0.1652
527	Slc44a2	Slc44a2	brown	0.164755
894	Nfam1	Nfam1	brown	0.164249
896	Parvg	Parvg	brown	0.164043
477	Gas6	Gas6	brown	0.161887
486	Mtus1	Mtus1	brown	0.161375
696	Slc46a1	Slc46a1	brown	0.159576
714	Stard3	Stard3	brown	0.157509
208	Bank1	Bank1	brown	0.156418
545	1700017B05Rik	1700017B05Rik	brown	0.155756
10	Casp8	Casp8	brown	0.154872
615	Pttg1ip	Pttg1ip	brown	0.154732
787	Mylip	Mylip	brown	0.154666
1019	Ms4a6b	Ms4a6b	brown	0.154261
360	Tbxas1	Tbxas1	brown	0.153909
890	Mfng	Mfng	brown	0.153808
1010	Slc25a45	Slc25a45	brown	0.152907
871	Fam105a	Fam105a	brown	0.152052
651	Mgat1	Mgat1	brown	0.15152
463	Itgam	Itgam	brown	0.151477
454	Eef2k	Eef2k	brown	0.150846
266	Rps6ka1	Rps6ka1	brown	0.149979
705	Tmem100	Tmem100	brown	0.149664
607	Slc29a3	Slc29a3	brown	0.149475
961	Tnfrsf21	Tnfrsf21	brown	0.149463
158	Rgs19	Rgs19	brown	0.149418
672	Tnfrsf13b	Tnfrsf13b	brown	0.149092
376	Mgll	Mgll	brown	0.148797
554	RP23-116C19.1	RP23-116C19.1	brown	0.14762
1013	Fermt3	Fermt3	brown	0.146046
731	Cd300a	Cd300a	brown	0.14567
660	Cnot8	Cnot8	brown	0.144865
16	Ugt1a7c	Ugt1a7c	brown	0.144822
34	Sft2d2	Sft2d2	brown	0.144615
197	I830077J02Rik	I830077J02Rik	brown	0.144357
25	Ppfia4	Ppfia4	brown	0.14418
51	Tmem63a	Tmem63a	brown	0.142956
864	Gpr183	Gpr183	brown	0.14063
881	Ptp4a3	Ptp4a3	brown	0.140499
920	Etv5	Etv5	brown	0.139754
1041	Chst7	Chst7	brown	0.139718
750	Sypl	Sypl	brown	0.13926
46	Gm38158	Gm38158	brown	0.138637
22	Rassf5	Rassf5	brown	0.13825
363	Gimap6	Gimap6	brown	0.138061
562	Adam10	Adam10	brown	0.137949
82	St6galnac4	St6galnac4	brown	0.137746
150	Cass4	Cass4	brown	0.137702
906	Nckap1l	Nckap1l	brown	0.137697
895	Pacsin2	Pacsin2	brown	0.13768
382	Sec13	Sec13	brown	0.137644
910	Rogdi	Rogdi	brown	0.137014
385	Clec4a2	Clec4a2	brown	0.136667
56	Tmem206	Tmem206	brown	0.136545
753	Snx6	Snx6	brown	0.136506
853	Cryl1	Cryl1	brown	0.135405
194	Capza1	Capza1	brown	0.135329
179	Adam15	Adam15	brown	0.135163
19	Ralb	Ralb	brown	0.135121
744	BC017643	BC017643	brown	0.134913
749	Pik3cg	Pik3cg	brown	0.134796
262	Ptafr	Ptafr	brown	0.134396
673	Usp22	Usp22	brown	0.134098
868	Slc1a3	Slc1a3	brown	0.133259
928	B4galt4	B4galt4	brown	0.131997
502	Lyl1	Lyl1	brown	0.131861
708	Abcc3	Abcc3	brown	0.131614
1047	Sash3	Sash3	brown	0.131464
380	Emc3	Emc3	brown	0.130491
603	Lims1	Lims1	brown	0.130237
567	Atp2c1	Atp2c1	brown	0.129884
392	BC035044	BC035044	brown	0.12957
479	Cln8	Cln8	brown	0.129321
280	Spsb1	Spsb1	brown	0.129227
967	Rpl7l1	Rpl7l1	brown	0.129075
608	Pald1	Pald1	brown	0.129045
769	Kcnk13	Kcnk13	brown	0.128904
551	Nptn	Nptn	brown	0.128804
602	Serinc1	Serinc1	brown	0.128535
1022	Gcnt1	Gcnt1	brown	0.128446
695	Abhd15	Abhd15	brown	0.127963
959	Nrm	Nrm	brown	0.127682
751	Agmo	Agmo	brown	0.127384
254	Rbbp4	Rbbp4	brown	0.127273
1021	Lpxn	Lpxn	brown	0.126655
645	Lcp2	Lcp2	brown	0.126617
374	Gp9	Gp9	brown	0.1265
649	Havcr2	Havcr2	brown	0.126483
829	Abhd6	Abhd6	brown	0.125502
955	H2-DMb1	H2-DMb1	brown	0.125324
224	Dcaf12	Dcaf12	brown	0.124871
577	Myd88	Myd88	brown	0.124349
450	P2ry6	P2ry6	brown	0.124333
268	Mtfr1l	Mtfr1l	brown	0.123875
492	2001-03-01	2001-03-01	brown	0.123602
65	Msrb2	Msrb2	brown	0.123379
861	Rubcnl	Rubcnl	brown	0.123112
335	Plod3	Plod3	brown	0.12214
383	Bid	Bid	brown	0.121396
134	Nsfl1c	Nsfl1c	brown	0.120751
366	Hpgds	Hpgds	brown	0.120673
429	Fcgrt	Fcgrt	brown	0.120547
176	Fcrl1	Fcrl1	brown	0.120425
86	Ggta1	Ggta1	brown	0.120084
834	Nid2	Nid2	brown	0.119894
837	Ncoa4	Ncoa4	brown	0.119519
879	Sla	Sla	brown	0.11841
576	Tgfbr2	Tgfbr2	brown	0.118184
230	Inip	Inip	brown	0.118029
852	Gmpr2	Gmpr2	brown	0.118007
90	Nek6	Nek6	brown	0.117517
663	Hist3h2a	Hist3h2a	brown	0.117458
355	Sgce	Sgce	brown	0.117182
788	Gmpr	Gmpr	brown	0.116774
66	Hnmt	Hnmt	brown	0.116738
1051	Taz	Taz	brown	0.116439
534	Vwa5a	Vwa5a	brown	0.116432
324	Rilpl1	Rilpl1	brown	0.116085
964	Yipf3	Yipf3	brown	0.115989
129	Rin2	Rin2	brown	0.115359
721	Nmt1	Nmt1	brown	0.115164
798	Txndc15	Txndc15	brown	0.114522
337	Tsc22d4	Tsc22d4	brown	0.114388
38	Olfml2b	Olfml2b	brown	0.114291
148	Ptpn1	Ptpn1	brown	0.114157
400	Clcn4	Clcn4	brown	0.114021
107	Cd82	Cd82	brown	0.113957
655	Pdlim4	Pdlim4	brown	0.113774
529	Bbs9	Bbs9	brown	0.113504
232	Klhl9	Klhl9	brown	0.113328
656	Cdc42se2	Cdc42se2	brown	0.113318
106	Tspan18	Tspan18	brown	0.112905
39	B4galt3	B4galt3	brown	0.112641
108	Accs	Accs	brown	0.112493
646	Mat2b	Mat2b	brown	0.112215
550	Cd276	Cd276	brown	0.112159
389	Lpar5	Lpar5	brown	0.112005
406	C5ar2	C5ar2	brown	0.111976
172	Tmem144	Tmem144	brown	0.111271
73	Med22	Med22	brown	0.111176
659	Mfap3	Mfap3	brown	0.110712
132	Acss1	Acss1	brown	0.110676
700	Wsb1	Wsb1	brown	0.110515
771	Asb2	Asb2	brown	0.110426
725	Pecam1	Pecam1	brown	0.110394
156	Slco4a1	Slco4a1	brown	0.110268
24	Btg2	Btg2	brown	0.110148
155	Adrm1	Adrm1	brown	0.109845
971	Sh3gl1	Sh3gl1	brown	0.109469
572	Klhdc8b	Klhdc8b	brown	0.109293
670	Dhrs7b	Dhrs7b	brown	0.10905
207	Slc39a8	Slc39a8	brown	0.108841
619	Ptbp1	Ptbp1	brown	0.108787
85	Slc2a8	Slc2a8	brown	0.108736
993	0610009O20Rik	0610009O20Rik	brown	0.108364
616	Ube2g2	Ube2g2	brown	0.108363
142	Mafb	Mafb	brown	0.107887
958	Abhd16a	Abhd16a	brown	0.107736
40	Usp21	Usp21	brown	0.107166
542	Hmg20a	Hmg20a	brown	0.107087
223	B4galt1	B4galt1	brown	0.106898
72	Pmpca	Pmpca	brown	0.10631
471	Tollip	Tollip	brown	0.106175
952	Rasal3	Rasal3	brown	0.105808
844	Apex1	Apex1	brown	0.105663
322	Vps37b	Vps37b	brown	0.105661
743	Csnk1d	Csnk1d	brown	0.105371
312	Acads	Acads	brown	0.10535
936	Jam2	Jam2	brown	0.105039
113	Lin7c	Lin7c	brown	0.104823
519	Hsdl1	Hsdl1	brown	0.104758
161	Impa1	Impa1	brown	0.104255
1061	Cysltr1	Cysltr1	brown	0.103999
799	Tifab	Tifab	brown	0.10395
891	Sh3bp1	Sh3bp1	brown	0.103931
1030	Actr1a	Actr1a	brown	0.103649
935	Samsn1	Samsn1	brown	0.103608
42	Usf1	Usf1	brown	0.103479
795	Hk3	Hk3	brown	0.103454
5	Pdcl3	Pdcl3	brown	0.103446
1016	Fads1	Fads1	brown	0.103351
976	Rasgrp3	Rasgrp3	brown	0.103213
1052	Fam3a	Fam3a	brown	0.102796
713	Cdk5rap3	Cdk5rap3	brown	0.102634
196	Adora3	Adora3	brown	0.102471
301	G3bp2	G3bp2	brown	0.102232
506	Itfg1	Itfg1	brown	0.1022
364	Gimap1	Gimap1	brown	0.102013
532	Fli1	Fli1	brown	0.101959
446	Thrsp	Thrsp	brown	0.101418
367	Chmp3	Chmp3	brown	0.101332
160	Pex2	Pex2	brown	0.101015
521	Ttc13	Ttc13	brown	0.100873
7	Stk17b	Stk17b	brown	0.100716
371	Pcyox1	Pcyox1	brown	0.100553
801	Naa35	Naa35	brown	0.100343
68	Tor4a	Tor4a	brown	0.100231
498	Smim7	Smim7	brown	0.10017
259	Ythdf2	Ythdf2	brown	0.100162
1050	Idh3g	Idh3g	brown	0.0997116
715	Ormdl3	Ormdl3	brown	0.0993466
314	Pxn	Pxn	brown	0.0992767
792	Sema4d	Sema4d	brown	0.0992317
29	Rnf2	Rnf2	brown	0.0989616
495	Lrrc25	Lrrc25	brown	0.0987666
540	Ppp2r1b	Ppp2r1b	brown	0.0987461
185	Cdc42se1	Cdc42se1	brown	0.0985983
78	Tor1b	Tor1b	brown	0.0981492
76	Dolk	Dolk	brown	0.0979577
395	Ddx47	Ddx47	brown	0.0975422
704	Mmp28	Mmp28	brown	0.0972893
523	Ntpcr	Ntpcr	brown	0.097233
979	Kcnk12	Kcnk12	brown	0.0971671
461	AI467606	AI467606	brown	0.096993
222	Smu1	Smu1	brown	0.0968681
12	Mettl21a	Mettl21a	brown	0.096759
327	Atp6v0a2	Atp6v0a2	brown	0.0967456
444	Tmem135	Tmem135	brown	0.0966598
934	Hspa13	Hspa13	brown	0.0961906
887	Fbxl6	Fbxl6	brown	0.0961216
740	Sirt7	Sirt7	brown	0.0960724
17	Mlph	Mlph	brown	0.0960609
162	Ythdf3	Ythdf3	brown	0.095422
295	Tbc1d14	Tbc1d14	brown	0.0954014
941	Fam120b	Fam120b	brown	0.0952812
908	Naa60	Naa60	brown	0.0952041
808	Tppp	Tppp	brown	0.095155
768	Snw1	Snw1	brown	0.0945078
457	Dctn5	Dctn5	brown	0.0944591
28	Pla2g4a	Pla2g4a	brown	0.0942729
533	Ets1	Ets1	brown	0.0942591
242	Mknk1	Mknk1	brown	0.0941906
190	Polr3gl	Polr3gl	brown	0.0941216
777	Cdca4	Cdca4	brown	0.094118
53	Tlr5	Tlr5	brown	0.0939205
566	Zbtb38	Zbtb38	brown	0.0938616
636	Rab5b	Rab5b	brown	0.0938412
293	Nrbp1	Nrbp1	brown	0.0937957
723	Gosr2	Gosr2	brown	0.093632
665	Flcn	Flcn	brown	0.0936115
330	Slc15a4	Slc15a4	brown	0.093572
319	P2rx7	P2rx7	brown	0.0935193
1002	Rbfa	Rbfa	brown	0.0933867
21	Dars	Dars	brown	0.0932806
950	Srsf3	Srsf3	brown	0.0929561
803	Isca1	Isca1	brown	0.0928928
742	Aspscr1	Aspscr1	brown	0.0925134
954	Slc39a7	Slc39a7	brown	0.0923744
120	Usp8	Usp8	brown	0.0922761
494	Gmip	Gmip	brown	0.0922497
694	Serpinf1	Serpinf1	brown	0.0921877
638	Tmed4	Tmed4	brown	0.0920861
536	Ubash3b	Ubash3b	brown	0.0920622
631	Cnot2	Cnot2	brown	0.0919424
105	Acp2	Acp2	brown	0.0919231
130	Nxt1	Nxt1	brown	0.09191
1014	Mta2	Mta2	brown	0.0918096
605	Cdh23	Cdh23	brown	0.0917516
137	Snta1	Snta1	brown	0.0916602
797	Dok3	Dok3	brown	0.0915812
1037	Kcnd1	Kcnd1	brown	0.0913736
146	Pkig	Pkig	brown	0.0912413
982	Zfp35	Zfp35	brown	0.0911176
745	Narf	Narf	brown	0.0910296
692	Ncbp3	Ncbp3	brown	0.0907033
499	Gm30329	Gm30329	brown	0.0904918
931	Slc35a5	Slc35a5	brown	0.0904712
103	Clp1	Clp1	brown	0.0900359
433	Tm2d3	Tm2d3	brown	0.0898176
956	Tap2	Tap2	brown	0.0896543
153	Nelfcd	Nelfcd	brown	0.0895513
178	Slc50a1	Slc50a1	brown	0.0895209
737	Sec14l1	Sec14l1	brown	0.0894644
255	Fam167b	Fam167b	brown	0.0894121
912	Alg1	Alg1	brown	0.089377
921	Eif4a2	Eif4a2	brown	0.089253
278	Angptl7	Angptl7	brown	0.0892243
966	Klhdc3	Klhdc3	brown	0.0888987
999	Afap1l1	Afap1l1	brown	0.0885963
204	Mfsd14a	Mfsd14a	brown	0.0885843
35	Rcsd1	Rcsd1	brown	0.0885505
393	Klrd1	Klrd1	brown	0.0884472
873	Gm10384	Gm10384	brown	0.0882587
181	Tpm3	Tpm3	brown	0.0882275
650	Zfp62	Zfp62	brown	0.0882033
1057	Nhsl2	Nhsl2	brown	0.088123
288	Crot	Crot	brown	0.0879393
15	Eif4e2	Eif4e2	brown	0.0878896
459	Il4ra	Il4ra	brown	0.0877992
117	Sema6d	Sema6d	brown	0.087785
3	Lmbrd1	Lmbrd1	brown	0.0869862
885	Gpaa1	Gpaa1	brown	0.0869799
835	Gng2	Gng2	brown	0.0869414
63	Slc39a12	Slc39a12	brown	0.0868273
780	Rala	Rala	brown	0.0867934
49	Sccpdh	Sccpdh	brown	0.0867578
666	Cops3	Cops3	brown	0.0866974
604	Dnajb12	Dnajb12	brown	0.0866808
510	Fam192a	Fam192a	brown	0.0866344
412	Ceacam1	Ceacam1	brown	0.0864519
555	Aagab	Aagab	brown	0.0864087
793	Hrh2	Hrh2	brown	0.0863449
388	Cops7a	Cops7a	brown	0.0861291
238	0610037L13Rik	0610037L13Rik	brown	0.0857422
59	Cr1l	Cr1l	brown	0.0853834
882	Gsdmd	Gsdmd	brown	0.0853401
748	Hbp1	Hbp1	brown	0.0851414
269	Pnrc2	Pnrc2	brown	0.0847407
485	Ppp1r3b	Ppp1r3b	brown	0.084625
857	Extl3	Extl3	brown	0.0845276
525	Maml2	Maml2	brown	0.0844429
438	Cib1	Cib1	brown	0.0844428
252	Adprhl2	Adprhl2	brown	0.0842893
674	Aldh3a2	Aldh3a2	brown	0.0842508
647	Ublcp1	Ublcp1	brown	0.0842232
965	Cul9	Cul9	brown	0.0841877
131	Zfp120	Zfp120	brown	0.0839342
128	Rassf2	Rassf2	brown	0.0838772
556	Snapc5	Snapc5	brown	0.0838389
159	Pcmtd2	Pcmtd2	brown	0.0837879
467	Tubgcp2	Tubgcp2	brown	0.0837151
698	Tmem97	Tmem97	brown	0.0834203
447	Ints4	Ints4	brown	0.0833599
518	Mbtps1	Mbtps1	brown	0.08332
233	Atg4c	Atg4c	brown	0.0829729
202	Extl2	Extl2	brown	0.0829216
549	Ubl7	Ubl7	brown	0.0829004
425	Pnkp	Pnkp	brown	0.0826167
872	2006-03-01	2006-03-01	brown	0.0825004
121	Ncaph	Ncaph	brown	0.0824912
445	Prcp	Prcp	brown	0.0819553
127	Mavs	Mavs	brown	0.0819171
847	1700123O20Rik	1700123O20Rik	brown	0.0817548
984	Ino80c	Ino80c	brown	0.0816872
679	Tvp23b	Tvp23b	brown	0.0816093
168	Spg20	Spg20	brown	0.0815573
54	Brox	Brox	brown	0.0814771
381	Vhl	Vhl	brown	0.0814611
807	Slc12a7	Slc12a7	brown	0.0813506
707	Tom1l1	Tom1l1	brown	0.0813477
321	Psmd9	Psmd9	brown	0.0811212
50	Lefty1	Lefty1	brown	0.0810746
823	Rgs7bp	Rgs7bp	brown	0.0810271
643	Prorsd1	Prorsd1	brown	0.0809758
1031	Sfr1	Sfr1	brown	0.0808557
478	Rasa3	Rasa3	brown	0.0808521
439	Hddc3	Hddc3	brown	0.0807729
877	Trmt12	Trmt12	brown	0.0806483
294	Maea	Maea	brown	0.0806114
469	Pnpla2	Pnpla2	brown	0.0805991
32	Pigc	Pigc	brown	0.0805917
228	Alg2	Alg2	brown	0.0804669
356	Tmem168	Tmem168	brown	0.0803758
591	Pex7	Pex7	brown	0.080342
243	Lrrc41	Lrrc41	brown	0.0799891
11	Ndufs1	Ndufs1	brown	0.0798017
152	Rbm38	Rbm38	brown	0.0797144
305	Fam69a	Fam69a	brown	0.0794717
119	Gabpb1	Gabpb1	brown	0.0794069
900	Mcrs1	Mcrs1	brown	0.0791377
180	4933434E20Rik	4933434E20Rik	brown	0.0789195
878	Adcy8	Adcy8	brown	0.0787941
628	Galnt4	Galnt4	brown	0.078792
100	Fkbp7	Fkbp7	brown	0.0786894
496	Dda1	Dda1	brown	0.0785518
334	Alkbh4	Alkbh4	brown	0.0785248
811	Zfp825	Zfp825	brown	0.0785211
320	Orai1	Orai1	brown	0.0784505
303	Sec31a	Sec31a	brown	0.0784434
840	Cgrrf1	Cgrrf1	brown	0.0783805
812	Arrdc3	Arrdc3	brown	0.07811
41	Dedd	Dedd	brown	0.0778396
558	Parp16	Parp16	brown	0.0777104
922	P3h2	P3h2	brown	0.0777103
351	Slc46a3	Slc46a3	brown	0.0776891
915	Cebpd	Cebpd	brown	0.0775406
702	Zfp830	Zfp830	brown	0.0774737
141	Aar2	Aar2	brown	0.0773855
667	Nt5m	Nt5m	brown	0.0773821
480	Alg11	Alg11	brown	0.0773298
911	Glyr1	Glyr1	brown	0.0772651
323	2810006K23Rik	2810006K23Rik	brown	0.0772634
541	Layn	Layn	brown	0.0772129
827	Gm8237	Gm8237	brown	0.0771829
451	Arap1	Arap1	brown	0.0770734
234	Oma1	Oma1	brown	0.0770054
369	Dok1	Dok1	brown	0.0767954
639	Ccm2	Ccm2	brown	0.0767689
867	Lifr	Lifr	brown	0.076693
200	Clcc1	Clcc1	brown	0.07669
1039	Cask	Cask	brown	0.0766278
860	Rcbtb2	Rcbtb2	brown	0.0764042
830	Pxk	Pxk	brown	0.0763432
4	Bend6	Bend6	brown	0.0763081
898	Asb8	Asb8	brown	0.0762672
123	Ciao1	Ciao1	brown	0.076182
945	E4f1	E4f1	brown	0.0761609
165	Mfsd8	Mfsd8	brown	0.0760846
70	Traf2	Traf2	brown	0.0759222
418	Chst8	Chst8	brown	0.0758834
264	Smpdl3b	Smpdl3b	brown	0.075873
658	Fam114a2	Fam114a2	brown	0.0758504
416	Kcnk6	Kcnk6	brown	0.0757208
530	Eepd1	Eepd1	brown	0.0756721
171	Etfdh	Etfdh	brown	0.0756554
318	Anapc7	Anapc7	brown	0.0756541
20	Insig2	Insig2	brown	0.0756253
874	Dcaf13	Dcaf13	brown	0.0754561
561	Rab8b	Rab8b	brown	0.0753256
390	D6Wsu163e	D6Wsu163e	brown	0.0752802
816	Scamp1	Scamp1	brown	0.0750014
199	Tmem167b	Tmem167b	brown	0.074899
888	Commd5	Commd5	brown	0.0748829
437	Sema4b	Sema4b	brown	0.0747136
719	Tmem101	Tmem101	brown	0.0746109
671	Map2k3	Map2k3	brown	0.0745862
570	Bsn	Bsn	brown	0.0745397
905	Zfp385a	Zfp385a	brown	0.0743032
1024	Stambpl1	Stambpl1	brown	0.0740568
1003	Timm21	Timm21	brown	0.0739451
428	Nosip	Nosip	brown	0.0739425
937	Dnajc28	Dnajc28	brown	0.0737433
712	Snx11	Snx11	brown	0.0737227
225	Ubap1	Ubap1	brown	0.0737197
642	Ahsa2	Ahsa2	brown	0.0736241
67	Psd4	Psd4	brown	0.0735465
237	Tceanc2	Tceanc2	brown	0.0734991
975	Spast	Spast	brown	0.0732276
995	Dctn4	Dctn4	brown	0.0730731
703	Rad51d	Rad51d	brown	0.0730186
186	Prune1	Prune1	brown	0.0729249
456	Cog7	Cog7	brown	0.0729154
610	Ggt5	Ggt5	brown	0.0729112
589	Pex3	Pex3	brown	0.0728292
261	Med18	Med18	brown	0.0724399
517	Cog4	Cog4	brown	0.0724342
248	Utp11	Utp11	brown	0.0723991
399	Fiz1	Fiz1	brown	0.0723713
531	Jam3	Jam3	brown	0.0723446
880	Trappc9	Trappc9	brown	0.0722452
538	Ccdc84	Ccdc84	brown	0.0721555
500	Usp38	Usp38	brown	0.0721121
998	Pcyox1l	Pcyox1l	brown	0.0720994
58	Traf3ip3	Traf3ip3	brown	0.0718936
118	Cep152	Cep152	brown	0.0717359
772	Vrk1	Vrk1	brown	0.0715741
633	Tsfm	Tsfm	brown	0.0715213
644	Fbxw11	Fbxw11	brown	0.0714248
476	Cul4a	Cul4a	brown	0.0712094
368	Retsat	Retsat	brown	0.0710313
718	Stat3	Stat3	brown	0.0709073
98	Scrn3	Scrn3	brown	0.0708949
755	Ppp2r3c	Ppp2r3c	brown	0.0707108
838	2610528A11Rik	2610528A11Rik	brown	0.0706856
286	B3galt6	B3galt6	brown	0.0705084
114	Chst14	Chst14	brown	0.0705049
913	Tmem186	Tmem186	brown	0.0704907
273	Arhgef10l	Arhgef10l	brown	0.0704135
850	Tm9sf1	Tm9sf1	brown	0.0703295
325	Eif2b1	Eif2b1	brown	0.0701125
220	Manea	Manea	brown	0.0700113
427	Prrg2	Prrg2	brown	0.0700012
284	Tmem52	Tmem52	brown	0.0699565
1027	Zdhhc16	Zdhhc16	brown	0.0699179
81	Plpp7	Plpp7	brown	0.0697163
1044	Uxt	Uxt	brown	0.0696547
720	Tmub2	Tmub2	brown	0.0696179
983	Zfp24	Zfp24	brown	0.0695651
822	Trappc13	Trappc13	brown	0.0695265
907	Zfp263	Zfp263	brown	0.0694636
474	Xab2	Xab2	brown	0.0694493
267	Paqr7	Paqr7	brown	0.0694211
270	Asap3	Asap3	brown	0.0693438
396	Fgfr1op2	Fgfr1op2	brown	0.0692525
413	Egln2	Egln2	brown	0.0690425
440	Fes	Fes	brown	0.0689101
167	6430590A07Rik	6430590A07Rik	brown	0.0687936
863	Ubac2	Ubac2	brown	0.0687423
333	Lrwd1	Lrwd1	brown	0.0685107
810	Exoc3	Exoc3	brown	0.0683319
761	Zfyve1	Zfyve1	brown	0.0682893
96	Cdca7	Cdca7	brown	0.0682374
37	Gm7694	Gm7694	brown	0.0681845
1066	Tsr2	Tsr2	brown	0.0681662
124	Il1a	Il1a	brown	0.0680671
697	Poldip2	Poldip2	brown	0.068029
575	Gm9888	Gm9888	brown	0.0680216
884	Smpd5	Smpd5	brown	0.0678593
458	Nsmce1	Nsmce1	brown	0.0678319
497	Cherp	Cherp	brown	0.067785
409	Zfp111	Zfp111	brown	0.0677827
632	Rab3ip	Rab3ip	brown	0.067752
814	Papd4	Papd4	brown	0.0675288
841	Atg14	Atg14	brown	0.0673994
89	Pdcl	Pdcl	brown	0.0672971
346	Bud31	Bud31	brown	0.0671649
588	Ppil4	Ppil4	brown	0.0670864
62	Prkcq	Prkcq	brown	0.0669988
292	Il6	Il6	brown	0.066817
627	Ube2n	Ube2n	brown	0.0666635
997	Csnk1a1	Csnk1a1	brown	0.0665888
424	Tbc1d17	Tbc1d17	brown	0.0665546
472	Mob2	Mob2	brown	0.066518
74	Gm10134	Gm10134	brown	0.0664985
481	Adam3	Adam3	brown	0.0663215
151	Rae1	Rae1	brown	0.0662144
470	Cd151	Cd151	brown	0.0661392
45	Dcaf8	Dcaf8	brown	0.0657966
513	D230025D16Rik	D230025D16Rik	brown	0.0656891
358	Zc3hc1	Zc3hc1	brown	0.0656755
669	Mief2	Mief2	brown	0.0655509
623	Tdg	Tdg	brown	0.0653324
582	Pomgnt2	Pomgnt2	brown	0.0652527
218	Tmem55a	Tmem55a	brown	0.0652396
365	Kbtbd2	Kbtbd2	brown	0.0648571
978	Msh2	Msh2	brown	0.0647907
246	Ipo13	Ipo13	brown	0.0647234
174	Cd1d1	Cd1d1	brown	0.0646999
491	Cbr4	Cbr4	brown	0.064617
173	Plrg1	Plrg1	brown	0.0646006
1035	Clcn5	Clcn5	brown	0.0645735
1009	Mus81	Mus81	brown	0.0645498
342	E130309D02Rik	E130309D02Rik	brown	0.0645426
709	Pdk2	Pdk2	brown	0.0643532
836	Phf7	Phf7	brown	0.0641909
206	Arhgap29	Arhgap29	brown	0.0641514
804	Zfp759	Zfp759	brown	0.0640873
843	Ttc5	Ttc5	brown	0.0640352
94	Phospho2	Phospho2	brown	0.0639622
149	Fam210b	Fam210b	brown	0.0638429
973	Pja2	Pja2	brown	0.0638156
353	N4bp2l1	N4bp2l1	brown	0.0637999
918	Dgcr14	Dgcr14	brown	0.063644
487	Frg1	Frg1	brown	0.0636036
824	Ipo11	Ipo11	brown	0.0634469
116	Duoxa1	Duoxa1	brown	0.0634343
110	Immp1l	Immp1l	brown	0.0632386
434	Mrps11	Mrps11	brown	0.0632299
210	Gm19708	Gm19708	brown	0.0632048
468	Deaf1	Deaf1	brown	0.0632043
256	Iqcc	Iqcc	brown	0.063178
1029	Cox15	Cox15	brown	0.0631584
596	Cdc40	Cdc40	brown	0.0629921
687	Slc16a13	Slc16a13	brown	0.0629418
347	Ptcd1	Ptcd1	brown	0.0629389
685	Vamp2	Vamp2	brown	0.0629041
80	Ncs1	Ncs1	brown	0.0628876
231	Tmem268	Tmem268	brown	0.0628791
260	Gmeb1	Gmeb1	brown	0.0628026
948	Pigq	Pigq	brown	0.0627305
919	Ufd1l	Ufd1l	brown	0.0626949
813	Atg10	Atg10	brown	0.0624908
634	Arhgef25	Arhgef25	brown	0.0624559
191	Acp6	Acp6	brown	0.0624268
95	Mettl5	Mettl5	brown	0.0623377
455	Polr3e	Polr3e	brown	0.0623027
384	Clec4a3	Clec4a3	brown	0.0622929
488	Acsl1	Acsl1	brown	0.0622695
464	9130023H24Rik	9130023H24Rik	brown	0.0621849
345	Aimp2	Aimp2	brown	0.0621598
387	Grcc10	Grcc10	brown	0.0621509
77	Asb6	Asb6	brown	0.062134
653	Zfp2	Zfp2	brown	0.0621326
869	Rad1	Rad1	brown	0.0621024
736	Mettl23	Mettl23	brown	0.0620839
988	Hars2	Hars2	brown	0.0620183
994	Trim36	Trim36	brown	0.0619274
372	2310040G24Rik	2310040G24Rik	brown	0.0617296
138	Pigu	Pigu	brown	0.0616872
1054	Zfx	Zfx	brown	0.0614657
1046	Stag2	Stag2	brown	0.0614273
727	Arsg	Arsg	brown	0.0614188
754	Srp54b	Srp54b	brown	0.061268
257	Txlna	Txlna	brown	0.0612633
962	Enpp5	Enpp5	brown	0.0610359
893	Sgsm3	Sgsm3	brown	0.0609942
1032	Xpnpep1	Xpnpep1	brown	0.0609143
747	Bcap29	Bcap29	brown	0.0608646
61	Usp6nl	Usp6nl	brown	0.0606897
597	Smpd2	Smpd2	brown	0.0605429
626	Cradd	Cradd	brown	0.0604712
133	Pygb	Pygb	brown	0.0603107
758	Zbtb1	Zbtb1	brown	0.0602799
741	Myadml2	Myadml2	brown	0.0602758
101	Zc3h15	Zc3h15	brown	0.0602458
212	Gtf2b	Gtf2b	brown	0.0601784
654	0610009B22Rik	0610009B22Rik	brown	0.0601712
583	Snrk	Snrk	brown	0.0601701
272	Aldh4a1	Aldh4a1	brown	0.0600569
410	Zfp574	Zfp574	brown	0.0599436
796	Rgs14	Rgs14	brown	0.0598244
817	Gm9776	Gm9776	brown	0.0597992
192	Wdr3	Wdr3	brown	0.0597602
514	Pskh1	Pskh1	brown	0.0596786
203	Dbt	Dbt	brown	0.0595856
91	Orc4	Orc4	brown	0.059578
930	Gtpbp8	Gtpbp8	brown	0.0594013
774	Apopt1	Apopt1	brown	0.0593542
833	Ngly1	Ngly1	brown	0.059343
775	Akt1	Akt1	brown	0.0592854
970	Apobec2	Apobec2	brown	0.0592064
282	Errfi1	Errfi1	brown	0.0591831
746	Trappc12	Trappc12	brown	0.0591589
957	Ly6g6d	Ly6g6d	brown	0.0590441
923	Hes1	Hes1	brown	0.0589276
938	Slc5a3	Slc5a3	brown	0.058883
241	Atpaf1	Atpaf1	brown	0.0588822
198	Gm27008	Gm27008	brown	0.0588332
55	Tatdn3	Tatdn3	brown	0.058785
182	Mrpl9	Mrpl9	brown	0.0587221
291	Tmub1	Tmub1	brown	0.0585433
44	Vangl2	Vangl2	brown	0.0585401
914	Parn	Parn	brown	0.0585324
586	Armt1	Armt1	brown	0.0584882
331	Tmem248	Tmem248	brown	0.0583805
790	Kdm1b	Kdm1b	brown	0.058349
766	Angel1	Angel1	brown	0.0582734
512	Tk2	Tk2	brown	0.0577919
516	Slc7a6os	Slc7a6os	brown	0.0577379
219	Osgin2	Osgin2	brown	0.0576072
701	Rhot1	Rhot1	brown	0.0575434
403	Zscan22	Zscan22	brown	0.0575202
579	RP24-95N16.3	RP24-95N16.3	brown	0.0574638
23	Fam72a	Fam72a	brown	0.0572192
526	Zfp266	Zfp266	brown	0.057188
361	Slc37a3	Slc37a3	brown	0.0571628
317	Fam109a	Fam109a	brown	0.0567447
87	Rbm18	Rbm18	brown	0.0566943
786	Serpinb9	Serpinb9	brown	0.0564789
584	Sacm1l	Sacm1l	brown	0.0563208
102	Calcrl	Calcrl	brown	0.0561639
1067	Msl3	Msl3	brown	0.0559243
213	Acadm	Acadm	brown	0.0559216
963	Xpo5	Xpo5	brown	0.0558893
826	Skiv2l2	Skiv2l2	brown	0.055859
251	Eva1b	Eva1b	brown	0.0557597
483	Hgsnat	Hgsnat	brown	0.0556998
306	Zfp605	Zfp605	brown	0.055666
466	Lhpp	Lhpp	brown	0.055657
247	Mycl	Mycl	brown	0.0556377
326	Gtf2h3	Gtf2h3	brown	0.0556267
13	D230017M19Rik	D230017M19Rik	brown	0.0555895
563	Fbxo9	Fbxo9	brown	0.0554806
676	Slc5a10	Slc5a10	brown	0.0554561
637	Nudcd3	Nudcd3	brown	0.0554449
211	Metap1	Metap1	brown	0.0554425
164	Spata5	Spata5	brown	0.0554326
624	Tcp11l2	Tcp11l2	brown	0.0554082
217	Fam92a	Fam92a	brown	0.0553484
473	Ifitm10	Ifitm10	brown	0.0552595
299	Noa1	Noa1	brown	0.055257
571	Ccdc36	Ccdc36	brown	0.0551592
917	Dgcr2	Dgcr2	brown	0.0548932
892	Ankrd54	Ankrd54	brown	0.0548592
505	4921524J17Rik	4921524J17Rik	brown	0.0548461
489	Casp3	Casp3	brown	0.0548444
764	Gpatch2l	Gpatch2l	brown	0.0547813
832	Oxsm	Oxsm	brown	0.0547427
1023	1110059E24Rik	1110059E24Rik	brown	0.0547292
1043	Usp11	Usp11	brown	0.0546997
752	Nubpl	Nubpl	brown	0.0546463
520	Rab4a	Rab4a	brown	0.0545492
611	Mmp11	Mmp11	brown	0.0545292
290	Orc5	Orc5	brown	0.0545095
691	Cyb5d2	Cyb5d2	brown	0.0544919
960	Dhx16	Dhx16	brown	0.0544293
60	Prpf18	Prpf18	brown	0.0542981
214	Tyw3	Tyw3	brown	0.0542585
875	Gm9920	Gm9920	brown	0.0540508
757	Ppp2r5e	Ppp2r5e	brown	0.0539533
140	Rbm12	Rbm12	brown	0.0538376
271	Zfp46	Zfp46	brown	0.0538117
927	Ildr1	Ildr1	brown	0.0537547
794	Thoc3	Thoc3	brown	0.0536813
543	Snupn	Snupn	brown	0.0536624
738	Tmc8	Tmc8	brown	0.0536438
36	Dusp27	Dusp27	brown	0.0536113
974	Ppp4r1	Ppp4r1	brown	0.0534983
710	Kat7	Kat7	brown	0.0534595
1048	Aifm1	Aifm1	brown	0.0534459
553	Senp8	Senp8	brown	0.0534269
902	Gpd1	Gpd1	brown	0.0532865
283	Zbtb48	Zbtb48	brown	0.0529699
115	Zscan29	Zscan29	brown	0.052948
442	3110040N11Rik	3110040N11Rik	brown	0.0529093
235	Plpp3	Plpp3	brown	0.0529076
1036	Wdr45	Wdr45	brown	0.0528614
503	Dand5	Dand5	brown	0.0527083
279	Lzic	Lzic	brown	0.0526845
504	Tnpo2	Tnpo2	brown	0.0525812
1034	Sfxn4	Sfxn4	brown	0.0525158
851	Mdp1	Mdp1	brown	0.0524437
276	Zfp984	Zfp984	brown	0.0523201
348	Zkscan14	Zkscan14	brown	0.0523103
600	1700021F05Rik	1700021F05Rik	brown	0.0522782
618	Ilvbl	Ilvbl	brown	0.0521648
391	Rhno1	Rhno1	brown	0.0520812
686	Sox15	Sox15	brown	0.0520809
730	Cdc42ep4	Cdc42ep4	brown	0.0519325
377	Xpc	Xpc	brown	0.0519121
263	Xkr8	Xkr8	brown	0.0518967
57	A130010J15Rik	A130010J15Rik	brown	0.051853
1004	Tmx3	Tmx3	brown	0.0518115
453	Coq7	Coq7	brown	0.0516676
201	Stxbp3	Stxbp3	brown	0.0516625
699	Fam58b	Fam58b	brown	0.0516284
435	Det1	Det1	brown	0.05162
157	Rtel1	Rtel1	brown	0.0514637
239	Cdkn2c	Cdkn2c	brown	0.0514051
304	Rpap2	Rpap2	brown	0.0513656
1055	Klhl15	Klhl15	brown	0.0513561
31	Sec16b	Sec16b	brown	0.0511462
678	Zfp286	Zfp286	brown	0.0509023
684	Borcs6	Borcs6	brown	0.0508124
426	Fuz	Fuz	brown	0.0506339
484	Fut10	Fut10	brown	0.0506106
97	Ola1	Ola1	brown	0.0505864
831	Fhit	Fhit	brown	0.0505181
1	Ly96	Ly96	brown	0.0504944
760	Exd2	Exd2	brown	0.0504939
858	Ccar2	Ccar2	brown	0.0502658
52	Lbr	Lbr	brown	0.0502625
855	Ebpl	Ebpl	brown	0.0502179
728	Slc39a11	Slc39a11	brown	0.0500315
274	Casp9	Casp9	brown	0.0498155
144	Fitm2	Fitm2	brown	0.049624
187	Golph3l	Golph3l	brown	0.0495916
421	Zfp975	Zfp975	brown	0.0495284
733	Unc13d	Unc13d	brown	0.0494936
559	Clpx	Clpx	brown	0.0493255
739	Tepsin	Tepsin	brown	0.0492842
849	Thtpa	Thtpa	brown	0.0490794
778	Btbd6	Btbd6	brown	0.0489373
111	Dnajc24	Dnajc24	brown	0.0488503
901	1700120C14Rik	1700120C14Rik	brown	0.0488179
661	Zfp692	Zfp692	brown	0.0487841
394	Magohb	Magohb	brown	0.0487394
916	Ppm1f	Ppm1f	brown	0.048705
1001	Gm26910	Gm26910	brown	0.0486927
989	Pcdhgb2	Pcdhgb2	brown	0.0486739
781	Gm42683	Gm42683	brown	0.0486256
729	Cog1	Cog1	brown	0.0486164
92	Arl6ip6	Arl6ip6	brown	0.0486154
302	2010109A12Rik	2010109A12Rik	brown	0.0484973
375	Isy1	Isy1	brown	0.0484573
883	Zfp707	Zfp707	brown	0.0481938
482	Plekha2	Plekha2	brown	0.0480757
188	Prpf3	Prpf3	brown	0.0478922
625	Nup37	Nup37	brown	0.0478591
980	Mettl4	Mettl4	brown	0.0477922
397	Ergic2	Ergic2	brown	0.0477602
373	Aplf	Aplf	brown	0.0477551
925	Fyttd1	Fyttd1	brown	0.0477304
688	0610010K14Rik	0610010K14Rik	brown	0.047722
462	Zfp553	Zfp553	brown	0.0477155
1058	Hdac8	Hdac8	brown	0.0475491
593	Tbpl1	Tbpl1	brown	0.0474026
139	Uqcc1	Uqcc1	brown	0.0474003
805	Zfp455	Zfp455	brown	0.0472713
735	Jmjd6	Jmjd6	brown	0.0470885
587	Esr1	Esr1	brown	0.047057
1049	1110012L19Rik	1110012L19Rik	brown	0.0470165
1062	A630033H20Rik	A630033H20Rik	brown	0.046989
1063	Chm	Chm	brown	0.0469586
990	Hdac3	Hdac3	brown	0.0466488
508	Rbl2	Rbl2	brown	0.0466392
564	Ick	Ick	brown	0.0465573
1028	Entpd7	Entpd7	brown	0.0465303
177	Rit1	Rit1	brown	0.0463845
677	Fam83g	Fam83g	brown	0.0463365
866	AW549877	AW549877	brown	0.0462824
557	Ints14	Ints14	brown	0.0461687
340	Brat1	Brat1	brown	0.0461066
809	Cep72	Cep72	brown	0.0460117
825	Dimt1	Dimt1	brown	0.0460089
136	2500004C02Rik	2500004C02Rik	brown	0.0458146
732	Tsen54	Tsen54	brown	0.0456704
1011	Sac3d1	Sac3d1	brown	0.0456212
69	Tprn	Tprn	brown	0.0454151
819	Enc1	Enc1	brown	0.0453867
767	Gstz1	Gstz1	brown	0.045359
452	Stim1	Stim1	brown	0.0451397
641	Wdpcp	Wdpcp	brown	0.0448354
785	Dusp22	Dusp22	brown	0.0448125
250	Snip1	Snip1	brown	0.0447684
779	Sp4	Sp4	brown	0.0447523
240	Elavl4	Elavl4	brown	0.0447254
578	Xylb	Xylb	brown	0.0447085
522	Map10	Map10	brown	0.044652
612	Zfp280b	Zfp280b	brown	0.0446462
227	Anks6	Anks6	brown	0.0443668
548	Ulk3	Ulk3	brown	0.0442357
946	Spsb3	Spsb3	brown	0.0440867
544	Neil1	Neil1	brown	0.0440529
79	Usp20	Usp20	brown	0.043975
842	Ap5m1	Ap5m1	brown	0.0438918
886	Dgat1	Dgat1	brown	0.043847
1064	Trmt2b	Trmt2b	brown	0.0436994
609	Tet1	Tet1	brown	0.0436137
939	Ccr6	Ccr6	brown	0.043581
249	Inpp5b	Inpp5b	brown	0.0435263
535	Zfp202	Zfp202	brown	0.0432405
524	Dcun1d5	Dcun1d5	brown	0.0430145
221	Rngtt	Rngtt	brown	0.0429746
968	1700001C19Rik	1700001C19Rik	brown	0.0427551
9	Maip1	Maip1	brown	0.0425721
716	Nr1d1	Nr1d1	brown	0.0425443
362	Lrrc61	Lrrc61	brown	0.0424989
411	Dedd2	Dedd2	brown	0.0424286
311	Mmab	Mmab	brown	0.0423933
166	Gm2011	Gm2011	brown	0.0423603
972	Dus3l	Dus3l	brown	0.0423527
415	Zfp36	Zfp36	brown	0.042089
84	Lrsam1	Lrsam1	brown	0.0420222
183	Lysmd1	Lysmd1	brown	0.041982
622	RP24-406I15.3	RP24-406I15.3	brown	0.04178
765	4732487G21Rik	4732487G21Rik	brown	0.041775
789	Tpmt	Tpmt	brown	0.0417691
614	Slc19a1	Slc19a1	brown	0.0414217
943	Lix1	Lix1	brown	0.0413649
109	Pdhx	Pdhx	brown	0.0413088
316	Rfc5	Rfc5	brown	0.0412914
724	Cd79b	Cd79b	brown	0.041287
992	1700086O06Rik	1700086O06Rik	brown	0.0411873
613	Pcbp3	Pcbp3	brown	0.0411213
296	Zbtb49	Zbtb49	brown	0.0411201
449	Relt	Relt	brown	0.0410676
253	5730409E04Rik	5730409E04Rik	brown	0.041037
1033	Slc18a2	Slc18a2	brown	0.0410238
48	Cnst	Cnst	brown	0.0409247
859	Dmtn	Dmtn	brown	0.0409163
668	Llgl1	Llgl1	brown	0.0406567
265	Slc9a1	Slc9a1	brown	0.0404136
93	Ttc21b	Ttc21b	brown	0.0403127
407	Ercc2	Ercc2	brown	0.0402942
953	Zfp870	Zfp870	brown	0.0401131
594	Echdc1	Echdc1	brown	0.0400657
289	Fam185a	Fam185a	brown	0.0400503
664	Jmjd4	Jmjd4	brown	0.0397614
903	Tfcp2	Tfcp2	brown	0.0395357
969	Med20	Med20	brown	0.0394262
226	Tmod1	Tmod1	brown	0.0392938
126	Fastkd5	Fastkd5	brown	0.0392463
343	Zdhhc4	Zdhhc4	brown	0.0391081
408	Zfp235	Zfp235	brown	0.0390936
683	9330160F10Rik	9330160F10Rik	brown	0.0389503
717	Zfp385c	Zfp385c	brown	0.0388037
285	1500002C15Rik	1500002C15Rik	brown	0.0387967
1012	Esrra	Esrra	brown	0.0387542
112	Mettl15	Mettl15	brown	0.0384419
493	Zfp869	Zfp869	brown	0.0384399
143	2900093K20Rik	2900093K20Rik	brown	0.0384267
1065	BC065397	BC065397	brown	0.0383426
350	D5Ertd605e	D5Ertd605e	brown	0.0382772
401	Zfp606	Zfp606	brown	0.0381963
1059	Uprt	Uprt	brown	0.0381101
420	Zfp977	Zfp977	brown	0.0376393
475	Efnb2	Efnb2	brown	0.0375659
1053	Mtcp1	Mtcp1	brown	0.0375012
856	Mtmr9	Mtmr9	brown	0.0371076
18	Thap4	Thap4	brown	0.0370994
681	2810001G20Rik	2810001G20Rik	brown	0.0370012
897	Selenoo	Selenoo	brown	0.0369649
991	Fchsd1	Fchsd1	brown	0.0367754
229	Zfp189	Zfp189	brown	0.0367222
354	Rfc3	Rfc3	brown	0.0366743
300	Thap6	Thap6	brown	0.0365484
404	Zfp324	Zfp324	brown	0.0365473
552	Neo1	Neo1	brown	0.0365127
621	Zfp873	Zfp873	brown	0.036481
14	Rnf25	Rnf25	brown	0.0364607
47	Tfb2m	Tfb2m	brown	0.0364533
565	Ddx43	Ddx43	brown	0.0363888
359	Cep41	Cep41	brown	0.0363279
949	Phf1	Phf1	brown	0.0361976
422	Zfp719	Zfp719	brown	0.0358505
759	Gphn	Gphn	brown	0.0355955
287	Cldn12	Cldn12	brown	0.03556
601	Asf1a	Asf1a	brown	0.0353867
876	Deptor	Deptor	brown	0.0353396
560	Pdcd7	Pdcd7	brown	0.035126
501	Gm10645	Gm10645	brown	0.0347945
405	Dhx34	Dhx34	brown	0.0342435
507	Phkb	Phkb	brown	0.0337101
854	Mipep	Mipep	brown	0.0336063
828	Gm3248	Gm3248	brown	0.0334806
981	Gm1976	Gm1976	brown	0.033225
349	Zkscan5	Zkscan5	brown	0.0332026
1018	Tkfc	Tkfc	brown	0.0330852
163	D3Ertd254e	D3Ertd254e	brown	0.0327551
1042	Slc9a7	Slc9a7	brown	0.0327515
402	Zfp128	Zfp128	brown	0.0323375
1060	Magee1	Magee1	brown	0.032275
806	Zfp85	Zfp85	brown	0.0321385
313	Unc119b	Unc119b	brown	0.0320439
784	Hist1h1c	Hist1h1c	brown	0.0320305
782	Zkscan4	Zkscan4	brown	0.0320204
2	Tram2	Tram2	brown	0.0316197
328	Zfp664	Zfp664	brown	0.031591
662	2810021J22Rik	2810021J22Rik	brown	0.031274
339	Mafk	Mafk	brown	0.0311198
1006	Rbm4	Rbm4	brown	0.0308715
378	Setmar	Setmar	brown	0.0307397
236	Cyb5rl	Cyb5rl	brown	0.0300888
338	Zscan21	Zscan21	brown	0.0300183
379	Gt(ROSA)26Sor	Gt(ROSA)26Sor	brown	0.0295608
398	Leng9	Leng9	brown	0.0294969
244	C530005A16Rik	C530005A16Rik	brown	0.0294747
1008	Klc2	Klc2	brown	0.0293823
862	Slc25a30	Slc25a30	brown	0.0291259
1020	Patl1	Patl1	brown	0.029125
75	Gtf3c5	Gtf3c5	brown	0.0286582
690	Zfp3	Zfp3	brown	0.0284864
419	Gm44573	Gm44573	brown	0.0284383
154	Zfp931	Zfp931	brown	0.0281228
763	Mlh3	Mlh3	brown	0.0280034
1038	Xk	Xk	brown	0.0279556
417	Zfp14	Zfp14	brown	0.0278903
734	Fbf1	Fbf1	brown	0.027599
1026	Gm340	Gm340	brown	0.0270952
205	Plppr4	Plppr4	brown	0.0270526
441	Gm37829	Gm37829	brown	0.026978
640	Fbxo48	Fbxo48	brown	0.0269625
756	Klhdc1	Klhdc1	brown	0.0268603
1045	A230072C01Rik	A230072C01Rik	brown	0.0267796
635	Nemp1	Nemp1	brown	0.0267621
630	Gad1-ps	Gad1-ps	brown	0.0266539
460	Apobr	Apobr	brown	0.0258012
414	Zfp607a	Zfp607a	brown	0.024839
8	1700066M21Rik	1700066M21Rik	brown	0.0247932
870	Amacr	Amacr	brown	0.024231
706	Cox11	Cox11	brown	0.0242073
216	Rbm12b1	Rbm12b1	brown	0.0241307
944	Zfp52	Zfp52	brown	0.023735
821	Rad17	Rad17	brown	0.0233322
370	Paip2b	Paip2b	brown	0.0232651
942	Zfp960	Zfp960	brown	0.0221575
104	Slc43a1	Slc43a1	brown	0.0220752
71	Mamdc4	Mamdc4	brown	0.0208548
581	Ulk4	Ulk4	brown	0.0206168
336	Ufsp1	Ufsp1	brown	0.0205199
33	Kifap3	Kifap3	brown	0.0200557
800	Agtpbp1	Agtpbp1	brown	0.0193668
909	Srl	Srl	brown	0.0172234
595	RP24-347C6.4	RP24-347C6.4	brown	0.016551
245	Zswim5	Zswim5	brown	0.0163848
926	1700007L15Rik	1700007L15Rik	brown	0.0143133

## Sheet: S_Table 6.4 Micro scRNA Phagoly
Supplementary Table 6.4. Mouse hippo scRNA-seq phagolysosomal module genes.
	ensgene	name	module	mm
610	Ctsd	Ctsd	blue	0.535065
310	C1qb	C1qb	blue	0.485741
312	C1qa	C1qa	blue	0.430799
1097	Ctsb	Ctsb	blue	0.424651
1103	Itm2b	Itm2b	blue	0.408286
612	Cd81	Cd81	blue	0.383233
418	Actb	Actb	blue	0.376585
178	Ctsz	Ctsz	blue	0.375506
146	Cst3	Cst3	blue	0.369439
872	Ubb	Ubb	blue	0.362765
733	Hexa	Hexa	blue	0.356154
944	Grn	Grn	blue	0.355708
1343	Cfl1	Cfl1	blue	0.344629
712	Hspa8	Hspa8	blue	0.32982
481	Gapdh	Gapdh	blue	0.318597
236	Sdcbp	Sdcbp	blue	0.313006
22	Itm2c	Itm2c	blue	0.302221
1172	Tmbim6	Tmbim6	blue	0.301897
485	Cd9	Cd9	blue	0.301699
280	Akr1a1	Akr1a1	blue	0.30126
976	Arhgdia	Arhgdia	blue	0.298468
881	Cd68	Cd68	blue	0.298389
1048	Ctsl	Ctsl	blue	0.295601
829	Atp5b	Atp5b	blue	0.295096
883	Eif5a	Eif5a	blue	0.292588
804	Oaz1	Oaz1	blue	0.291947
837	Tcn2	Tcn2	blue	0.291352
147	Abhd12	Abhd12	blue	0.291279
1171	Tuba1b	Tuba1b	blue	0.289731
313	Cdc42	Cdc42	blue	0.287422
1272	Hsp90ab1	Hsp90ab1	blue	0.286372
972	Actg1	Actg1	blue	0.283166
56	Fcgr3	Fcgr3	blue	0.279415
52	Creg1	Creg1	blue	0.278258
1396	Slc25a5	Slc25a5	blue	0.276868
619	Lamp1	Lamp1	blue	0.275178
1117	Selenop	Selenop	blue	0.272866
1263	Clic1	Clic1	blue	0.267827
795	Bsg	Bsg	blue	0.267373
869	Arf1	Arf1	blue	0.26583
315	Capzb	Capzb	blue	0.263943
890	Pfn1	Pfn1	blue	0.262795
1328	Atp5a1	Atp5a1	blue	0.262288
456	Cnbp	Cnbp	blue	0.261728
885	Gabarap	Gabarap	blue	0.26037
271	Tmem59	Tmem59	blue	0.259215
857	Sqstm1	Sqstm1	blue	0.255099
13	Arpc2	Arpc2	blue	0.254768
961	H3f3b	H3f3b	blue	0.254579
493	Ldhb	Ldhb	blue	0.251883
478	Lag3	Lag3	blue	0.251393
281	Prdx1	Prdx1	blue	0.250694
457	Rab7	Rab7	blue	0.250023
326	Eno1	Eno1	blue	0.249104
429	Capza2	Capza2	blue	0.248732
491	Arhgdib	Arhgdib	blue	0.248681
465	Arpc4	Arpc4	blue	0.248088
354	Mrfap1	Mrfap1	blue	0.246939
634	Saraf	Saraf	blue	0.246855
172	Ctsa	Ctsa	blue	0.246733
589	Aldoa	Aldoa	blue	0.24559
798	Gpx4	Gpx4	blue	0.245165
635	Asah1	Asah1	blue	0.243335
1082	Dad1	Dad1	blue	0.23963
561	Ucp2	Ucp2	blue	0.239357
314	Ddost	Ddost	blue	0.239087
346	Ywhah	Ywhah	blue	0.237954
214	Cd53	Cd53	blue	0.237836
903	Ywhae	Ywhae	blue	0.237058
691	Cyba	Cyba	blue	0.236138
545	Ldha	Ldha	blue	0.235753
864	Gm2a	Gm2a	blue	0.234945
1312	Ndfip1	Ndfip1	blue	0.233446
1398	Lamp2	Lamp2	blue	0.231655
419	Rac1	Rac1	blue	0.230534
1355	Slc3a2	Slc3a2	blue	0.229772
753	Trf	Trf	blue	0.229001
1107	Lcp1	Lcp1	blue	0.228475
1269	Tubb5	Tubb5	blue	0.228383
230	Selenof	Selenof	blue	0.228138
1191	Ap2m1	Ap2m1	blue	0.227813
1219	Rnaset2b	Rnaset2b	blue	0.227036
396	Ran	Ran	blue	0.226985
947	Limd2	Limd2	blue	0.226435
1278	Trem2	Trem2	blue	0.22588
208	Phgdh	Phgdh	blue	0.224928
1354	Rtn3	Rtn3	blue	0.224922
607	Taldo1	Taldo1	blue	0.224738
257	Clta	Clta	blue	0.224352
1174	Dazap2	Dazap2	blue	0.224197
1124	Ywhaz	Ywhaz	blue	0.224188
1047	Hnrnpk	Hnrnpk	blue	0.223307
307	Tmem50a	Tmem50a	blue	0.223172
911	Lgals9	Lgals9	blue	0.221193
189	Serp1	Serp1	blue	0.220863
702	Cdc37	Cdc37	blue	0.220665
283	Atp6v0b	Atp6v0b	blue	0.220015
135	Snrpb	Snrpb	blue	0.219847
1221	Rnaset2a	Rnaset2a	blue	0.219282
1258	Psmb8	Psmb8	blue	0.219078
685	Hsbp1	Hsbp1	blue	0.218522
161	Ergic3	Ergic3	blue	0.218024
749	Tmed3	Tmed3	blue	0.217908
20	Serpine2	Serpine2	blue	0.217551
1367	Ostf1	Ostf1	blue	0.217429
358	Med28	Med28	blue	0.216985
779	Snx3	Snx3	blue	0.216859
758	Rhoa	Rhoa	blue	0.213011
576	Arl6ip1	Arl6ip1	blue	0.212675
1371	Pgam1	Pgam1	blue	0.212355
541	Nucb1	Nucb1	blue	0.210705
587	Coro1a	Coro1a	blue	0.210357
399	Chchd2	Chchd2	blue	0.209472
1026	Gdi2	Gdi2	blue	0.207967
526	Tbcb	Tbcb	blue	0.207952
1199	Cd86	Cd86	blue	0.207498
1244	Atp6v0e	Atp6v0e	blue	0.207242
1390	Atp6ap2	Atp6ap2	blue	0.206132
311	C1qc	C1qc	blue	0.204693
1071	Spcs1	Spcs1	blue	0.202744
1015	Ahsa1	Ahsa1	blue	0.202423
372	Anxa3	Anxa3	blue	0.202302
1069	Arf4	Arf4	blue	0.202262
266	Atp6v1g1	Atp6v1g1	blue	0.201612
823	Tspan31	Tspan31	blue	0.201219
400	Gusb	Gusb	blue	0.200902
142	Snx5	Snx5	blue	0.200857
1409	Atp6ap1	Atp6ap1	blue	0.200366
559	Ctsc	Ctsc	blue	0.200116
14	Aamp	Aamp	blue	0.199923
736	Rab11a	Rab11a	blue	0.199474
473	M6pr	M6pr	blue	0.199371
1332	Cyb5a	Cyb5a	blue	0.199297
196	Glmp	Glmp	blue	0.199213
1257	H2-DMa	H2-DMa	blue	0.198801
643	Cope	Cope	blue	0.198623
319	Necap2	Necap2	blue	0.197419
1285	Myl12a	Myl12a	blue	0.19683
1255	Tapbp	Tapbp	blue	0.196641
882	Eif4a1	Eif4a1	blue	0.196309
572	Eif4g2	Eif4g2	blue	0.196028
983	Laptm4a	Laptm4a	blue	0.195929
1400	Hprt	Hprt	blue	0.195501
226	H2afz	H2afz	blue	0.19549
463	Camk1	Camk1	blue	0.195437
1068	Vdac2	Vdac2	blue	0.195285
1226	Psmb1	Psmb1	blue	0.194419
1045	Prelid1	Prelid1	blue	0.194208
40	Adipor1	Adipor1	blue	0.194151
479	Mlf2	Mlf2	blue	0.193875
422	Arpc1b	Arpc1b	blue	0.193426
773	Stx7	Stx7	blue	0.193309
383	Gltp	Gltp	blue	0.192892
1291	Mcfd2	Mcfd2	blue	0.192834
408	Fis1	Fis1	blue	0.192643
356	Wdr1	Wdr1	blue	0.191822
385	Pebp1	Pebp1	blue	0.191397
689	Map1lc3b	Map1lc3b	blue	0.190105
1125	Zfp706	Zfp706	blue	0.18979
6	Bzw1	Bzw1	blue	0.189661
318	Sdhb	Sdhb	blue	0.189618
850	Mdh1	Mdh1	blue	0.189544
1126	Atp6v1c1	Atp6v1c1	blue	0.189312
320	Dhrs3	Dhrs3	blue	0.188998
334	Sdf4	Sdf4	blue	0.188976
727	Tspan3	Tspan3	blue	0.18881
747	Cox7a2	Cox7a2	blue	0.18866
1151	St13	St13	blue	0.18849
1222	Mpc1	Mpc1	blue	0.188364
1407	Ssr4	Ssr4	blue	0.187548
1022	Hsp90aa1	Hsp90aa1	blue	0.187437
425	Hmgb1	Hmgb1	blue	0.187404
188	Rnf13	Rnf13	blue	0.187364
1284	Myl12b	Myl12b	blue	0.187057
387	Plbd2	Plbd2	blue	0.186989
38	Actr3	Actr3	blue	0.186746
1288	Fez2	Fez2	blue	0.186624
1417	Msn	Msn	blue	0.186338
351	Lrpap1	Lrpap1	blue	0.185961
888	Psmb6	Psmb6	blue	0.185736
141	Dstn	Dstn	blue	0.185609
967	Syngr2	Syngr2	blue	0.185409
866	Rnf187	Rnf187	blue	0.184351
398	Cct6a	Cct6a	blue	0.184231
433	Atp6v1f	Atp6v1f	blue	0.183104
516	Rabac1	Rabac1	blue	0.182885
453	Mob1a	Mob1a	blue	0.182625
1030	Psma2	Psma2	blue	0.182364
252	Vcp	Vcp	blue	0.181875
674	Atp6v0d1	Atp6v0d1	blue	0.181776
306	Hmgn2	Hmgn2	blue	0.180497
1281	Vapa	Vapa	blue	0.180412
1331	Cndp2	Cndp2	blue	0.18025
1146	Rac2	Rac2	blue	0.180192
467	Brk1	Brk1	blue	0.179894
68	Atp5c1	Atp5c1	blue	0.179649
1059	Btf3	Btf3	blue	0.179581
830	Cnpy2	Cnpy2	blue	0.179539
1121	Cct5	Cct5	blue	0.179284
1177	Copz1	Copz1	blue	0.179252
1406	Bcap31	Bcap31	blue	0.179187
574	Psma1	Psma1	blue	0.178126
211	Atp5f1	Atp5f1	blue	0.17792
440	Tmem176b	Tmem176b	blue	0.177777
1181	Nagpa	Nagpa	blue	0.176834
1072	Ghitm	Ghitm	blue	0.17671
41	Arpc5	Arpc5	blue	0.175688
112	Psmc3	Psmc3	blue	0.175619
488	Fkbp4	Fkbp4	blue	0.175567
343	Snx17	Snx17	blue	0.175381
606	Rnh1	Rnh1	blue	0.17421
1299	Reep5	Reep5	blue	0.173959
563	Lamtor1	Lamtor1	blue	0.17376
688	Irf8	Irf8	blue	0.173341
331	Rer1	Rer1	blue	0.172789
305	Nudc	Nudc	blue	0.172487
180	Psma7	Psma7	blue	0.172026
520	Sirt2	Sirt2	blue	0.170858
997	Psma6	Psma6	blue	0.170289
918	Nme1	Nme1	blue	0.169568
862	9530068E07Rik	9530068E07Rik	blue	0.16948
158	Edem2	Edem2	blue	0.169293
848	Rab1a	Rab1a	blue	0.169032
201	Psmb4	Psmb4	blue	0.168918
309	Fuca1	Fuca1	blue	0.168684
810	Arl1	Arl1	blue	0.168051
735	Map2k1	Map2k1	blue	0.167909
1212	Atp5o	Atp5o	blue	0.166953
1040	Tmem14c	Tmem14c	blue	0.166919
570	Tmem9b	Tmem9b	blue	0.166561
1280	Adgre1	Adgre1	blue	0.166288
150	H13	H13	blue	0.166198
402	Eif4h	Eif4h	blue	0.16564
455	Cct7	Cct7	blue	0.165574
663	Prdx2	Prdx2	blue	0.165525
524	Psmd8	Psmd8	blue	0.165152
1137	Grina	Grina	blue	0.165112
1233	Ndufb10	Ndufb10	blue	0.164591
1376	Cuedc2	Cuedc2	blue	0.164447
657	Tecr	Tecr	blue	0.16426
548	Cyfip1	Cyfip1	blue	0.164054
103	Nfe2l2	Nfe2l2	blue	0.163381
667	Vps35	Vps35	blue	0.163371
426	Pon2	Pon2	blue	0.163366
508	C5ar1	C5ar1	blue	0.162551
750	Rnf7	Rnf7	blue	0.162494
47	Cacybp	Cacybp	blue	0.162423
1388	Tspan7	Tspan7	blue	0.162037
407	Mdh2	Mdh2	blue	0.162036
63	H3f3a	H3f3a	blue	0.161964
435	Mtpn	Mtpn	blue	0.161592
677	Psmb10	Psmb10	blue	0.161478
1043	4833439L19Rik	4833439L19Rik	blue	0.161348
338	Rheb	Rheb	blue	0.161202
1372	Ndufb8	Ndufb8	blue	0.160823
113	Spi1	Spi1	blue	0.160538
599	Bub3	Bub3	blue	0.160442
546	Tsg101	Tsg101	blue	0.160344
525	Yif1b	Yif1b	blue	0.16009
85	Swi5	Swi5	blue	0.158925
77	Edf1	Edf1	blue	0.158819
1334	Ndufs8	Ndufs8	blue	0.158808
851	Cct4	Cct4	blue	0.158636
472	Atp6v1e1	Atp6v1e1	blue	0.15863
995	Sptssa	Sptssa	blue	0.158493
1393	Uba1	Uba1	blue	0.158286
1135	Eef1d	Eef1d	blue	0.158005
1276	Cnpy3	Cnpy3	blue	0.157966
892	C1qbp	C1qbp	blue	0.157917
1218	Hmgn1	Hmgn1	blue	0.157571
641	Atp6v1b2	Atp6v1b2	blue	0.15755
390	Vps29	Vps29	blue	0.157483
953	Cd300c2	Cd300c2	blue	0.157258
666	Man2b1	Man2b1	blue	0.157239
1088	Psmb5	Psmb5	blue	0.156778
1152	Rbx1	Rbx1	blue	0.156702
509	Ap2s1	Ap2s1	blue	0.156572
956	Hn1	Hn1	blue	0.156566
567	Tpp1	Tpp1	blue	0.156553
1099	Dpysl2	Dpysl2	blue	0.156497
328	Vamp3	Vamp3	blue	0.156457
912	Ccl9	Ccl9	blue	0.155669
843	Dbnl	Dbnl	blue	0.155629
1362	Tmem109	Tmem109	blue	0.155366
1301	Paip2	Paip2	blue	0.155355
471	Hnrnpf	Hnrnpf	blue	0.154969
294	Psmb2	Psmb2	blue	0.154621
1053	Pdcd6	Pdcd6	blue	0.154097
836	Drg1	Drg1	blue	0.153969
355	Man2b2	Man2b2	blue	0.153852
1183	Litaf	Litaf	blue	0.15385
974	Mrpl12	Mrpl12	blue	0.153541
784	Sar1a	Sar1a	blue	0.15337
1148	Eif3l	Eif3l	blue	0.153287
327	Park7	Park7	blue	0.152963
477	Ptpn6	Ptpn6	blue	0.152865
2	Ccdc115	Ccdc115	blue	0.152549
1129	Eif3h	Eif3h	blue	0.152391
951	Prkar1a	Prkar1a	blue	0.152196
336	Psmc2	Psmc2	blue	0.152185
535	Emc10	Emc10	blue	0.151873
865	G3bp1	G3bp1	blue	0.151739
1341	Banf1	Banf1	blue	0.151289
1434	Rbbp7	Rbbp7	blue	0.151107
534	Klk8	Klk8	blue	0.151102
1041	Ninj1	Ninj1	blue	0.150993
580	Uqcrc2	Uqcrc2	blue	0.150904
1223	Tcp1	Tcp1	blue	0.150853
373	Cops4	Cops4	blue	0.150635
1150	Syngr1	Syngr1	blue	0.150621
1359	Ubxn1	Ubxn1	blue	0.150589
409	Ap1s1	Ap1s1	blue	0.150322
975	Fam195b	Fam195b	blue	0.150265
822	Cdk4	Cdk4	blue	0.150165
1180	Nudt16l1	Nudt16l1	blue	0.150112
202	Psmd4	Psmd4	blue	0.15007
905	Glod4	Glod4	blue	0.150056
962	Wbp2	Wbp2	blue	0.14996
148	Fkbp1a	Fkbp1a	blue	0.149926
564	Rhog	Rhog	blue	0.14962
486	Ndufa9	Ndufa9	blue	0.149367
1384	Pqbp1	Pqbp1	blue	0.149151
1178	Hmox2	Hmox2	blue	0.148907
190	Mfsd1	Mfsd1	blue	0.14885
169	Ywhab	Ywhab	blue	0.148752
1200	Hcls1	Hcls1	blue	0.148157
935	Naglu	Naglu	blue	0.148131
92	Ndufa8	Ndufa8	blue	0.147916
668	Dnaja2	Dnaja2	blue	0.147602
943	Slc25a39	Slc25a39	blue	0.147596
1306	Cd14	Cd14	blue	0.147412
723	Psma4	Psma4	blue	0.147255
1186	Ube2l3	Ube2l3	blue	0.147057
1023	Mpc1-ps	Mpc1-ps	blue	0.147023
811	Slc25a3	Slc25a3	blue	0.146889
800	Ndufs7	Ndufs7	blue	0.146354
270	Leprot	Leprot	blue	0.146271
245	Ndufb6	Ndufb6	blue	0.14601
1138	Cyc1	Cyc1	blue	0.145995
1209	Ifngr2	Ifngr2	blue	0.145991
731	Cox5a	Cox5a	blue	0.145694
693	Chmp1a	Chmp1a	blue	0.145553
1201	Adprh	Adprh	blue	0.145492
57	Sdhc	Sdhc	blue	0.145292
132	Sqrdl	Sqrdl	blue	0.144578
1133	Fam49b	Fam49b	blue	0.144477
1120	Dap	Dap	blue	0.144376
799	Atp5d	Atp5d	blue	0.144324
595	Orai3	Orai3	blue	0.14408
434	Akr1b3	Akr1b3	blue	0.14384
1206	Cct8	Cct8	blue	0.143744
58	Ndufs2	Ndufs2	blue	0.142956
927	Mien1	Mien1	blue	0.142657
289	Ppt1	Ppt1	blue	0.142628
1339	Rab1b	Rab1b	blue	0.142278
696	Tmem123	Tmem123	blue	0.142205
938	Becn1	Becn1	blue	0.141978
1161	Atxn10	Atxn10	blue	0.141824
90	Rab14	Rab14	blue	0.141766
1139	Maf1	Maf1	blue	0.141615
1259	Rnf5	Rnf5	blue	0.141586
489	Gabarapl1	Gabarapl1	blue	0.141578
300	Ptp4a2	Ptp4a2	blue	0.141489
285	Elovl1	Elovl1	blue	0.141484
308	Syf2	Syf2	blue	0.141354
384	Dynll1	Dynll1	blue	0.141321
1387	Dynlt3	Dynlt3	blue	0.141271
845	Ppp3r1	Ppp3r1	blue	0.141118
809	Rtcb	Rtcb	blue	0.14052
215	Lamtor5	Lamtor5	blue	0.140336
700	Eif3g	Eif3g	blue	0.140321
450	Tgoln1	Tgoln1	blue	0.13978
195	Cct3	Cct3	blue	0.139601
782	Sgpl1	Sgpl1	blue	0.139354
1029	Gpr137b	Gpr137b	blue	0.139017
382	Iscu	Iscu	blue	0.138946
1214	Cbr1	Cbr1	blue	0.138887
277	Txndc12	Txndc12	blue	0.138877
609	Tspan4	Tspan4	blue	0.138839
929	Eif1	Eif1	blue	0.138793
637	Slc25a4	Slc25a4	blue	0.138785
828	Ptges3	Ptges3	blue	0.138682
540	Bax	Bax	blue	0.13866
860	Skp1a	Skp1a	blue	0.13865
1397	Ube2a	Ube2a	blue	0.138343
341	Atraid	Atraid	blue	0.137968
1207	Ifnar2	Ifnar2	blue	0.137614
707	2007-09-01	2007-09-01	blue	0.137587
661	Dnase2a	Dnase2a	blue	0.137455
100	Cd302	Cd302	blue	0.137405
1352	Stip1	Stip1	blue	0.137199
512	Clptm1	Clptm1	blue	0.137046
627	Tm2d2	Tm2d2	blue	0.137027
969	Eif4a3	Eif4a3	blue	0.136863
1403	Cetn2	Cetn2	blue	0.13682
596	Vkorc1	Vkorc1	blue	0.136339
1100	Bnip3l	Bnip3l	blue	0.136216
123	Emc4	Emc4	blue	0.136032
719	Sdhd	Sdhd	blue	0.135753
1337	B4gat1	B4gat1	blue	0.135513
1118	Oxct1	Oxct1	blue	0.135423
391	Arpc3	Arpc3	blue	0.135373
207	Sec22b	Sec22b	blue	0.135364
1389	Mid1ip1	Mid1ip1	blue	0.135289
1035	Tubb2a	Tubb2a	blue	0.135241
1340	Sf3b2	Sf3b2	blue	0.135049
1001	Tmx1	Tmx1	blue	0.13474
623	Vdac3	Vdac3	blue	0.134731
1141	Tonsl	Tonsl	blue	0.134603
1373	Mrpl43	Mrpl43	blue	0.134505
1292	Rab18	Rab18	blue	0.134282
155	Mapre1	Mapre1	blue	0.134212
816	Cct2	Cct2	blue	0.134172
303	Dnajc8	Dnajc8	blue	0.134007
791	Pfkl	Pfkl	blue	0.133924
1136	Puf60	Puf60	blue	0.133898
1382	Acsl5	Acsl5	blue	0.13377
720	Acat1	Acat1	blue	0.133711
738	Spg21	Spg21	blue	0.133707
665	Wdr83os	Wdr83os	blue	0.133661
1114	Cln5	Cln5	blue	0.133493
410	Cops6	Cops6	blue	0.133396
116	Hsd17b12	Hsd17b12	blue	0.133235
833	Pa2g4	Pa2g4	blue	0.133176
31	Fam174a	Fam174a	blue	0.133129
1034	Uqcrfs1	Uqcrfs1	blue	0.133045
117	Api5	Api5	blue	0.133009
1033	Hist1h2bc	Hist1h2bc	blue	0.132999
1054	Sdha	Sdha	blue	0.132997
237	Asph	Asph	blue	0.132981
1005	Vti1b	Vti1b	blue	0.132969
1394	Il13ra1	Il13ra1	blue	0.132916
1084	Slc7a7	Slc7a7	blue	0.132875
1385	Timm17b	Timm17b	blue	0.132835
1245	Cuta	Cuta	blue	0.132732
568	Mrpl17	Mrpl17	blue	0.132651
946	Dcaf7	Dcaf7	blue	0.132613
432	Calu	Calu	blue	0.132232
323	Srm	Srm	blue	0.132226
785	Vps26a	Vps26a	blue	0.131845
436	Clec5a	Clec5a	blue	0.131834
253	Stoml2	Stoml2	blue	0.131748
1142	Txn2	Txn2	blue	0.13173
522	Ech1	Ech1	blue	0.131581
1356	Taf6l	Taf6l	blue	0.131258
242	Ube2j1	Ube2j1	blue	0.130963
558	Mesdc2	Mesdc2	blue	0.130941
156	Dynlrb1	Dynlrb1	blue	0.130901
1204	Tfg	Tfg	blue	0.130845
932	Acly	Acly	blue	0.130751
93	Psmb7	Psmb7	blue	0.130656
1290	Cript	Cript	blue	0.13061
194	Apoa1bp	Apoa1bp	blue	0.130487
741	Fam96a	Fam96a	blue	0.1304
1131	Ndufb9	Ndufb9	blue	0.130236
1055	Glrx	Glrx	blue	0.130076
977	Anapc11	Anapc11	blue	0.130012
958	Mrps7	Mrps7	blue	0.129994
72	Commd3	Commd3	blue	0.129969
592	Dctpp1	Dctpp1	blue	0.129902
1314	Commd10	Commd10	blue	0.129708
1149	Tomm22	Tomm22	blue	0.12958
714	Arcn1	Arcn1	blue	0.129418
192	Ctso	Ctso	blue	0.129374
71	Rsu1	Rsu1	blue	0.129333
748	Tmem30a	Tmem30a	blue	0.129269
182	Tpd52l2	Tpd52l2	blue	0.128515
898	Tax1bp3	Tax1bp3	blue	0.128477
646	Ssbp4	Ssbp4	blue	0.128428
248	Il11ra1	Il11ra1	blue	0.128409
1329	Gm16286	Gm16286	blue	0.128389
507	Napa	Napa	blue	0.128197
819	Tmbim4	Tmbim4	blue	0.128176
228	Adh5	Adh5	blue	0.128115
255	Creb3	Creb3	blue	0.128084
154	Commd7	Commd7	blue	0.128056
1203	Atg3	Atg3	blue	0.127985
676	Nutf2	Nutf2	blue	0.127819
506	Chmp2a	Chmp2a	blue	0.127653
139	Tmem230	Tmem230	blue	0.127526
1345	Rnaseh2c	Rnaseh2c	blue	0.127493
971	Slc38a10	Slc38a10	blue	0.127484
430	Fam3c	Fam3c	blue	0.127148
761	Pdcd6ip	Pdcd6ip	blue	0.127071
200	Snapin	Snapin	blue	0.127022
701	Mrpl4	Mrpl4	blue	0.127019
1192	Psmd2	Psmd2	blue	0.12687
925	Psmb3	Psmb3	blue	0.126829
652	Rab8a	Rab8a	blue	0.126786
808	Map2k2	Map2k2	blue	0.126568
492	Strap	Strap	blue	0.12646
968	Gaa	Gaa	blue	0.126384
1432	Prdx4	Prdx4	blue	0.126377
1365	Psat1	Psat1	blue	0.126376
1024	Zfyve21	Zfyve21	blue	0.126216
503	Hspbp1	Hspbp1	blue	0.1262
1052	Ndufs6	Ndufs6	blue	0.125976
225	Ube2d3	Ube2d3	blue	0.125908
276	Scp2	Scp2	blue	0.125778
1205	Cldnd1	Cldnd1	blue	0.125605
806	Timm13	Timm13	blue	0.125534
1170	Prkag1	Prkag1	blue	0.125515
1319	Nars	Nars	blue	0.125411
1016	Psmc1	Psmc1	blue	0.12532
1066	2700060E02Rik	2700060E02Rik	blue	0.125264
125	Emc7	Emc7	blue	0.12502
797	Polr2e	Polr2e	blue	0.124948
859	Cdkn2aipnl	Cdkn2aipnl	blue	0.124914
894	Txndc17	Txndc17	blue	0.124878
66	Degs1	Degs1	blue	0.124672
889	Slc25a11	Slc25a11	blue	0.124503
1080	Hnrnpc	Hnrnpc	blue	0.124228
357	Qdpr	Qdpr	blue	0.123722
1224	Sod2	Sod2	blue	0.123609
389	Aldh2	Aldh2	blue	0.123592
987	Ywhaq	Ywhaq	blue	0.123553
1235	Hn1l	Hn1l	blue	0.123463
246	Chmp5	Chmp5	blue	0.12346
604	Echs1	Echs1	blue	0.123181
240	Ggh	Ggh	blue	0.122996
10	Sumo1	Sumo1	blue	0.122589
1254	Rab11b	Rab11b	blue	0.122404
424	Ubl3	Ubl3	blue	0.122387
213	Dram2	Dram2	blue	0.122368
1017	Ifi27	Ifi27	blue	0.122048
737	Hacd3	Hacd3	blue	0.122008
653	Fam32a	Fam32a	blue	0.121956
371	Scarb2	Scarb2	blue	0.121918
1070	Tkt	Tkt	blue	0.121846
789	Sumo3	Sumo3	blue	0.121814
1286	Ypel5	Ypel5	blue	0.121253
1106	Esd	Esd	blue	0.12121
584	Eif3c	Eif3c	blue	0.121096
115	Ext2	Ext2	blue	0.12107
151	Bcl2l1	Bcl2l1	blue	0.120886
660	Rad23a	Rad23a	blue	0.120883
923	Mrpl10	Mrpl10	blue	0.120833
1395	Pgrmc1	Pgrmc1	blue	0.120682
279	Cmpk1	Cmpk1	blue	0.120649
128	Snap23	Snap23	blue	0.120459
222	Tifa	Tifa	blue	0.120431
330	Fam213b	Fam213b	blue	0.120295
111	Mtch2	Mtch2	blue	0.120177
299	Tmem234	Tmem234	blue	0.120148
1350	Trmt112	Trmt112	blue	0.120026
361	Smim14	Smim14	blue	0.119956
60	Copa	Copa	blue	0.119922
160	Eif6	Eif6	blue	0.119828
1210	Tmem50b	Tmem50b	blue	0.119792
1119	Sub1	Sub1	blue	0.119777
130	Sord	Sord	blue	0.119708
897	Emc6	Emc6	blue	0.119694
1083	Abhd4	Abhd4	blue	0.119683
573	Copb1	Copb1	blue	0.11957
792	Rrp1	Rrp1	blue	0.119449
726	Rcn2	Rcn2	blue	0.11879
1426	Psmd10	Psmd10	blue	0.118739
43	Npl	Npl	blue	0.118728
1234	Nubp2	Nubp2	blue	0.118598
1249	BC004004	BC004004	blue	0.118589
119	Commd9	Commd9	blue	0.117936
765	Eif1b	Eif1b	blue	0.117721
1433	Pdha1	Pdha1	blue	0.117575
1300	Etf1	Etf1	blue	0.117551
706	Prkcsh	Prkcsh	blue	0.11752
1428	Nxt2	Nxt2	blue	0.117489
365	Srd5a3	Srd5a3	blue	0.117354
428	2610001J05Rik	2610001J05Rik	blue	0.117228
601	Glrx3	Glrx3	blue	0.117226
1154	Aco2	Aco2	blue	0.116947
1391	1810030O07Rik	1810030O07Rik	blue	0.116933
393	Denr	Denr	blue	0.116799
317	Akr7a5	Akr7a5	blue	0.116796
964	Srp68	Srp68	blue	0.116516
1187	Crkl	Crkl	blue	0.116443
1169	Tmem106c	Tmem106c	blue	0.116259
339	Hadhb	Hadhb	blue	0.116248
511	Gemin7	Gemin7	blue	0.116203
231	Sh3glb1	Sh3glb1	blue	0.116195
1353	Otub1	Otub1	blue	0.116066
577	Gde1	Gde1	blue	0.115957
324	Pgd	Pgd	blue	0.115931
835	Ormdl2	Ormdl2	blue	0.115699
177	Rtfdc1	Rtfdc1	blue	0.115586
1227	Ppp2r1a	Ppp2r1a	blue	0.115385
262	Nans	Nans	blue	0.115377
170	Tomm34	Tomm34	blue	0.115341
930	Jup	Jup	blue	0.115138
826	Arhgap9	Arhgap9	blue	0.115099
697	Cwc15	Cwc15	blue	0.115049
302	Taf12	Taf12	blue	0.114933
1007	Erh	Erh	blue	0.114852
33	Vps4b	Vps4b	blue	0.114792
42	Ncf2	Ncf2	blue	0.114599
1273	Slc29a1	Slc29a1	blue	0.114336
157	Map1lc3a	Map1lc3a	blue	0.114207
53	Tmco1	Tmco1	blue	0.114199
1062	Plpp1	Plpp1	blue	0.114139
1143	Eif3d	Eif3d	blue	0.114067
725	Etfa	Etfa	blue	0.113934
887	Med11	Med11	blue	0.113357
1085	Prmt5	Prmt5	blue	0.113339
730	Commd4	Commd4	blue	0.113279
1260	Atf6b	Atf6b	blue	0.113212
1305	Slc35a4	Slc35a4	blue	0.113181
145	Naa20	Naa20	blue	0.113173
173	Elmo2	Elmo2	blue	0.113071
633	Leprotl1	Leprotl1	blue	0.112966
588	Ppp4c	Ppp4c	blue	0.112887
363	Tmem33	Tmem33	blue	0.112869
1198	Fam162a	Fam162a	blue	0.112763
744	Rsl24d1	Rsl24d1	blue	0.112744
84	BC005624	BC005624	blue	0.11266
794	Tpgs1	Tpgs1	blue	0.112453
1208	Il10rb	Il10rb	blue	0.112433
557	Sec11a	Sec11a	blue	0.112345
618	Naxd	Naxd	blue	0.112184
18	Farsb	Farsb	blue	0.11218
292	Lsm10	Lsm10	blue	0.112114
844	H2afv	H2afv	blue	0.112074
1020	Setd3	Setd3	blue	0.111973
367	Paics	Paics	blue	0.111953
645	Isyna1	Isyna1	blue	0.111935
600	Dhx32	Dhx32	blue	0.111921
740	Snx1	Snx1	blue	0.111842
825	Dctn2	Dctn2	blue	0.111763
1317	Hsd17b4	Hsd17b4	blue	0.111759
291	Akirin1	Akirin1	blue	0.111479
1268	Flot1	Flot1	blue	0.111361
1378	As3mt	As3mt	blue	0.111254
1267	Ddx39b	Ddx39b	blue	0.111211
120	Cat	Cat	blue	0.111099
648	Lsm4	Lsm4	blue	0.111028
1311	Gnpda1	Gnpda1	blue	0.111002
1081	Tox4	Tox4	blue	0.110945
937	Coa3	Coa3	blue	0.110941
649	Ccdc124	Ccdc124	blue	0.110931
787	Smarcb1	Smarcb1	blue	0.110612
55	Fcgr2b	Fcgr2b	blue	0.110531
963	Ten1	Ten1	blue	0.11016
1379	Gsto1	Gsto1	blue	0.110132
762	Dync1li1	Dync1li1	blue	0.110042
219	Psma5	Psma5	blue	0.109547
1348	Frmd8	Frmd8	blue	0.109542
959	Mif4gd	Mif4gd	blue	0.10942
32	D1Ertd622e	D1Ertd622e	blue	0.109397
780	Ostm1	Ostm1	blue	0.10927
446	Gng12	Gng12	blue	0.109215
1287	Yipf4	Yipf4	blue	0.109204
639	Fbxo8	Fbxo8	blue	0.109112
533	Etfb	Etfb	blue	0.10905
617	Rab20	Rab20	blue	0.108955
21	Mff	Mff	blue	0.108952
682	Kars	Kars	blue	0.108916
501	Tsen34	Tsen34	blue	0.108742
820	Gns	Gns	blue	0.108627
1346	Rela	Rela	blue	0.108617
571	Rnf141	Rnf141	blue	0.108589
858	Nhp2	Nhp2	blue	0.108308
46	Mrps14	Mrps14	blue	0.108234
692	Aprt	Aprt	blue	0.108208
1057	Tmem167	Tmem167	blue	0.108187
695	Itgb1	Itgb1	blue	0.108056
286	Ebna1bp2	Ebna1bp2	blue	0.108005
297	Hdac1	Hdac1	blue	0.10791
638	Aga	Aga	blue	0.107888
1031	Stard3nl	Stard3nl	blue	0.107657
165	Blcap	Blcap	blue	0.107647
673	Cmtm3	Cmtm3	blue	0.107606
342	Mpv17	Mpv17	blue	0.107592
1046	2210016F16Rik	2210016F16Rik	blue	0.107506
1424	Tceal9	Tceal9	blue	0.107436
258	Grhpr	Grhpr	blue	0.107416
167	Tgm2	Tgm2	blue	0.107316
34	Tsn	Tsn	blue	0.107303
1160	Samm50	Samm50	blue	0.107127
36	Tmem37	Tmem37	blue	0.107028
1094	Eef1akmt1	Eef1akmt1	blue	0.10695
1157	Naga	Naga	blue	0.106944
1189	Slc25a1	Slc25a1	blue	0.106903
340	Khk	Khk	blue	0.106902
1078	Osgep	Osgep	blue	0.106839
1197	Snx4	Snx4	blue	0.106819
484	Tnfrsf1a	Tnfrsf1a	blue	0.106789
722	Idh3a	Idh3a	blue	0.106777
565	Smpd1	Smpd1	blue	0.106637
191	B3galnt1	B3galnt1	blue	0.106614
1421	Hnrnph2	Hnrnph2	blue	0.106577
1115	Ndfip2	Ndfip2	blue	0.106545
24	Ramp1	Ramp1	blue	0.106494
982	Wdr45b	Wdr45b	blue	0.10648
212	Cept1	Cept1	blue	0.106397
1127	Eif3e	Eif3e	blue	0.106385
179	Prelid3b	Prelid3b	blue	0.106
847	Pno1	Pno1	blue	0.105743
259	Tomm5	Tomm5	blue	0.10573
566	Rrp8	Rrp8	blue	0.105728
1282	Rab31	Rab31	blue	0.105587
886	Acadvl	Acadvl	blue	0.105481
1185	Mzt2	Mzt2	blue	0.10545
772	Fuca2	Fuca2	blue	0.105382
284	Med8	Med8	blue	0.105302
1002	Actr10	Actr10	blue	0.105104
12	Acadl	Acadl	blue	0.105083
49	Vamp4	Vamp4	blue	0.105061
992	Tspan13	Tspan13	blue	0.104767
65	Cnih4	Cnih4	blue	0.104741
1232	Pgp	Pgp	blue	0.104738
631	Eif4ebp1	Eif4ebp1	blue	0.104661
273	Yipf1	Yipf1	blue	0.10454
874	Mmgt2	Mmgt2	blue	0.10443
538	Pih1d1	Pih1d1	blue	0.104274
379	Pitpnb	Pitpnb	blue	0.104247
462	Sumf1	Sumf1	blue	0.104034
264	Nipsnap3b	Nipsnap3b	blue	0.103985
1004	Atp6v1d	Atp6v1d	blue	0.103951
421	Arpc1a	Arpc1a	blue	0.103947
766	Higd1a	Higd1a	blue	0.103919
831	Cs	Cs	blue	0.103847
401	Sbds	Sbds	blue	0.10379
1113	Commd6	Commd6	blue	0.103782
1357	Polr2g	Polr2g	blue	0.103728
1294	Ss18	Ss18	blue	0.103663
908	Sdf2	Sdf2	blue	0.103537
437	Zyx	Zyx	blue	0.103417
922	Pnpo	Pnpo	blue	0.103383
183	Dnajc5	Dnajc5	blue	0.103349
94	Ppp6c	Ppp6c	blue	0.103243
392	Rnf34	Rnf34	blue	0.103235
1168	Slc48a1	Slc48a1	blue	0.10321
771	Sf3b5	Sf3b5	blue	0.103179
988	Adi1	Adi1	blue	0.102766
127	Ehd4	Ehd4	blue	0.102689
998	Nfkbia	Nfkbia	blue	0.102626
218	Gnai3	Gnai3	blue	0.102589
1336	Rbm14	Rbm14	blue	0.102586
776	Gtf3c6	Gtf3c6	blue	0.102495
763	Acaa1a	Acaa1a	blue	0.102356
1173	Cox14	Cox14	blue	0.102086
250	Dctn3	Dctn3	blue	0.101957
1323	BC031181	BC031181	blue	0.101711
1096	Kpna3	Kpna3	blue	0.101635
678	Chtf8	Chtf8	blue	0.101592
54	Aldh9a1	Aldh9a1	blue	0.101455
1361	Ddb1	Ddb1	blue	0.101366
624	Gins4	Gins4	blue	0.101238
978	Dcxr	Dcxr	blue	0.10122
451	Suclg1	Suclg1	blue	0.101214
83	Tor1a	Tor1a	blue	0.10116
204	BC028528	BC028528	blue	0.100997
1419	Nono	Nono	blue	0.100819
1014	0610007P14Rik	0610007P14Rik	blue	0.100818
138	1700037H04Rik	1700037H04Rik	blue	0.100761
921	Phb	Phb	blue	0.100708
597	Bckdk	Bckdk	blue	0.1006
1392	Fundc1	Fundc1	blue	0.100531
235	Cryz	Cryz	blue	0.100413
549	Nipa2	Nipa2	blue	0.100289
101	Psmd14	Psmd14	blue	0.100226
1176	Atg101	Atg101	blue	0.100062
152	Pdrg1	Pdrg1	blue	0.0998368
532	Nudt19	Nudt19	blue	0.0998134
220	Sars	Sars	blue	0.0998043
229	Eif4e	Eif4e	blue	0.0997855
1061	Smim15	Smim15	blue	0.0997672
136	Ddrgk1	Ddrgk1	blue	0.0997654
1316	Tnfaip8	Tnfaip8	blue	0.0996391
1008	Ptgr2	Ptgr2	blue	0.0995949
1423	Tceal8	Tceal8	blue	0.0994462
394	Arl6ip4	Arl6ip4	blue	0.0993878
856	Rnf130	Rnf130	blue	0.0993549
854	Ccng1	Ccng1	blue	0.0992738
578	9030624J02Rik	9030624J02Rik	blue	0.0992286
1386	Ebp	Ebp	blue	0.0991952
185	Ndufb5	Ndufb5	blue	0.0991839
397	Psph	Psph	blue	0.0991801
26	Ndufa10	Ndufa10	blue	0.0991633
1051	Nsun2	Nsun2	blue	0.099161
910	Pigs	Pigs	blue	0.0991043
1237	Gnptg	Gnptg	blue	0.0989877
861	Vdac1	Vdac1	blue	0.0989687
1366	Rfk	Rfk	blue	0.0987682
75	Ssna1	Ssna1	blue	0.0983663
560	Hikeshi	Hikeshi	blue	0.0983574
110	Ssrp1	Ssrp1	blue	0.098271
234	Pigk	Pigk	blue	0.0982263
268	Gm12696	Gm12696	blue	0.0981332
1144	Ncf4	Ncf4	blue	0.0979777
942	Ubtf	Ubtf	blue	0.0979164
536	Nr1h2	Nr1h2	blue	0.0977386
626	Adam9	Adam9	blue	0.0976556
352	Grpel1	Grpel1	blue	0.0975766
1313	Eif1a	Eif1a	blue	0.0974854
802	2310011J03Rik	2310011J03Rik	blue	0.0973224
304	Tmem222	Tmem222	blue	0.0972996
337	Abcf2	Abcf2	blue	0.0972807
1076	Cnih1	Cnih1	blue	0.0972687
569	Akip1	Akip1	blue	0.0972588
267	Mtap	Mtap	blue	0.0972054
23	Cops8	Cops8	blue	0.0971775
122	Eif3m	Eif3m	blue	0.0971622
1358	Bscl2	Bscl2	blue	0.0970748
45	Stx6	Stx6	blue	0.0969807
1112	Mzt1	Mzt1	blue	0.0969311
193	Hdgf	Hdgf	blue	0.0968719
521	Rinl	Rinl	blue	0.0968353
176	Rnf114	Rnf114	blue	0.0968321
716	Rbm7	Rbm7	blue	0.0967948
586	Sult1a1	Sult1a1	blue	0.0967719
658	Dnajb1	Dnajb1	blue	0.0967101
221	S1pr1	S1pr1	blue	0.0966766
1190	Mrpl40	Mrpl40	blue	0.0966623
238	Plekhf2	Plekhf2	blue	0.0965257
783	Ppa1	Ppa1	blue	0.0965126
251	Sigmar1	Sigmar1	blue	0.0964797
742	Polr2m	Polr2m	blue	0.0963154
891	Spag7	Spag7	blue	0.0961897
163	1110008F13Rik	1110008F13Rik	blue	0.0960373
590	Tmem219	Tmem219	blue	0.0960198
1270	Ppp1r11	Ppp1r11	blue	0.095966
1251	Glo1	Glo1	blue	0.0959124
1074	Psmc6	Psmc6	blue	0.0958575
362	Ube2k	Ube2k	blue	0.0957268
500	Mboat7	Mboat7	blue	0.0955049
210	Rap1a	Rap1a	blue	0.0953549
109	Tmx2	Tmx2	blue	0.0949549
51	Mpc2	Mpc2	blue	0.0948573
654	Ap1m1	Ap1m1	blue	0.0948386
322	Fbxo6	Fbxo6	blue	0.0947428
287	Ybx1	Ybx1	blue	0.0946553
681	Gabarapl2	Gabarapl2	blue	0.0942945
1283	Ndufv2	Ndufv2	blue	0.0942078
529	Pepd	Pepd	blue	0.0940136
293	Trappc3	Trappc3	blue	0.0939054
88	Ak1	Ak1	blue	0.0937671
1159	Cyb5r3	Cyb5r3	blue	0.0937271
585	Cln3	Cln3	blue	0.0936084
263	Erp44	Erp44	blue	0.0934099
1264	Ddah2	Ddah2	blue	0.0933562
670	Polr2c	Polr2c	blue	0.0932773
838	Pes1	Pes1	blue	0.0932595
1338	Brms1	Brms1	blue	0.0931648
206	Pex11b	Pex11b	blue	0.093012
269	Jak1	Jak1	blue	0.0929541
168	Oser1	Oser1	blue	0.0929023
35	Nifk	Nifk	blue	0.0928785
650	Babam1	Babam1	blue	0.0927572
216	Strip1	Strip1	blue	0.0926887
1399	Mcts1	Mcts1	blue	0.0926766
879	Trappc1	Trappc1	blue	0.0926422
990	Acp1	Acp1	blue	0.0924858
447	Serbp1	Serbp1	blue	0.0924313
515	Ethe1	Ethe1	blue	0.0923716
1401	Xlr	Xlr	blue	0.0923675
1021	Wars	Wars	blue	0.0923051
687	Zdhhc7	Zdhhc7	blue	0.0922855
224	Hadh	Hadh	blue	0.0922513
345	Bre	Bre	blue	0.0922115
708	Thyn1	Thyn1	blue	0.0921261
680	Cfdp1	Cfdp1	blue	0.0920957
140	Snrpb2	Snrpb2	blue	0.0920838
296	Yars	Yars	blue	0.0920642
945	Eftud2	Eftud2	blue	0.0919095
301	Pef1	Pef1	blue	0.0918332
625	Golga7	Golga7	blue	0.0918093
575	1110004F10Rik	1110004F10Rik	blue	0.0916404
374	Nudt9	Nudt9	blue	0.0913714
901	Prpf8	Prpf8	blue	0.0913027
999	Fkbp3	Fkbp3	blue	0.0912577
651	Pgls	Pgls	blue	0.0912116
298	Eif3i	Eif3i	blue	0.0912052
278	Osbpl9	Osbpl9	blue	0.0911299
1349	Dpf2	Dpf2	blue	0.0911083
579	Tmem159	Tmem159	blue	0.0911047
981	Ogfod3	Ogfod3	blue	0.091097
1402	Vma21	Vma21	blue	0.0910759
1322	Acaa2	Acaa2	blue	0.0909315
1275	Mea1	Mea1	blue	0.0909156
475	Pex5	Pex5	blue	0.0908376
926	Lasp1	Lasp1	blue	0.0907803
499	Rps4l	Rps4l	blue	0.0903642
483	Ltbr	Ltbr	blue	0.0901841
50	Tiprl	Tiprl	blue	0.090171
1110	Dnajc15	Dnajc15	blue	0.0900597
751	Copb2	Copb2	blue	0.0899924
754	Tex264	Tex264	blue	0.0899052
770	Rab32	Rab32	blue	0.0898607
332	Faap20	Faap20	blue	0.0898377
896	Ube2g1	Ube2g1	blue	0.0895709
1102	Nudt18	Nudt18	blue	0.0894072
827	Stat6	Stat6	blue	0.0894068
1425	Tsc22d3	Tsc22d3	blue	0.0894022
25	Ube2f	Ube2f	blue	0.0893993
814	Mrpl42	Mrpl42	blue	0.0893005
1437	Prps2	Prps2	blue	0.0892912
553	Mrpl46	Mrpl46	blue	0.0892805
1064	Pdhb	Pdhb	blue	0.0892616
502	Lilra5	Lilra5	blue	0.0890966
781	Atg5	Atg5	blue	0.0890895
344	Ppm1g	Ppm1g	blue	0.0890624
739	Oaz2	Oaz2	blue	0.0890444
608	Pddc1	Pddc1	blue	0.0890019
417	Amz1	Amz1	blue	0.088825
444	Fkbp9	Fkbp9	blue	0.0887562
106	Ube2e3	Ube2e3	blue	0.0887371
914	Rnft1	Rnft1	blue	0.0886677
1413	Vbp1	Vbp1	blue	0.0884243
941	G6pc3	G6pc3	blue	0.0884109
519	Mrps12	Mrps12	blue	0.0882944
321	Mad2l2	Mad2l2	blue	0.0882655
441	Skap2	Skap2	blue	0.0881871
256	Hint2	Hint2	blue	0.088127
539	Ruvbl2	Ruvbl2	blue	0.088078
16	Cnppd1	Cnppd1	blue	0.0879789
1090	Dcaf11	Dcaf11	blue	0.0879612
948	Psmd12	Psmd12	blue	0.0879138
583	Tufm	Tufm	blue	0.0877626
1347	Scyl1	Scyl1	blue	0.0876797
1028	Gpr137b-ps	Gpr137b-ps	blue	0.0875766
1374	Gm17018	Gm17018	blue	0.0875465
108	Tfpi	Tfpi	blue	0.0873854
966	2009-09-01	2009-09-01	blue	0.0872582
233	2410004B18Rik	2410004B18Rik	blue	0.0872355
227	Lamtor3	Lamtor3	blue	0.0871072
1042	Card19	Card19	blue	0.08698
96	Mmadhc	Mmadhc	blue	0.0868409
1075	Gnpnat1	Gnpnat1	blue	0.0868221
957	Nup85	Nup85	blue	0.0867414
523	Actn4	Actn4	blue	0.0866719
73	Abi1	Abi1	blue	0.0866569
928	Psmd3	Psmd3	blue	0.086623
62	Fh1	Fh1	blue	0.0863723
752	Faim	Faim	blue	0.0863668
149	Psmf1	Psmf1	blue	0.086316
513	Tomm40	Tomm40	blue	0.0862547
29	Ppp1r7	Ppp1r7	blue	0.0861603
899	Rpa1	Rpa1	blue	0.0860952
907	Rab34	Rab34	blue	0.0860337
403	Wbscr22	Wbscr22	blue	0.0858189
757	Hyal2	Hyal2	blue	0.0857934
867	Guk1	Guk1	blue	0.0855123
1429	Hsd17b10	Hsd17b10	blue	0.0854372
1416	Maged1	Maged1	blue	0.0853792
1411	G6pdx	G6pdx	blue	0.0851983
388	Ddx54	Ddx54	blue	0.0851334
812	Lta4h	Lta4h	blue	0.0851086
78	Dnlz	Dnlz	blue	0.0850719
348	Fam53a	Fam53a	blue	0.0850179
853	Nudcd2	Nudcd2	blue	0.0849913
87	Dpm2	Dpm2	blue	0.0849182
370	Afp	Afp	blue	0.0847992
1293	Usp14	Usp14	blue	0.0846225
359	Pgm1	Pgm1	blue	0.0844899
232	Bcl10	Bcl10	blue	0.084487
1006	Rdh11	Rdh11	blue	0.0844605
316	Pqlc2	Pqlc2	blue	0.0844215
895	Med31	Med31	blue	0.0844199
543	Cyth2	Cyth2	blue	0.084416
965	Prpsap1	Prpsap1	blue	0.0842206
630	Fnta	Fnta	blue	0.0841396
721	Cib2	Cib2	blue	0.0839376
1310	Rnf14	Rnf14	blue	0.0839118
669	Heatr3	Heatr3	blue	0.0839113
1109	Tsc22d1	Tsc22d1	blue	0.0839058
1092	Dhrs1	Dhrs1	blue	0.0837733
605	Ric8a	Ric8a	blue	0.0837691
1318	Fech	Fech	blue	0.0837421
1147	Nol12	Nol12	blue	0.0834062
1003	Jkamp	Jkamp	blue	0.0833474
728	Imp3	Imp3	blue	0.0832014
1067	Anxa7	Anxa7	blue	0.0831316
476	Emg1	Emg1	blue	0.0830386
1044	Nop16	Nop16	blue	0.0828961
416	Chst12	Chst12	blue	0.0828809
1202	Cd80	Cd80	blue	0.082844
984	Ddx1	Ddx1	blue	0.0827811
1095	Sap18	Sap18	blue	0.082641
290	Cap1	Cap1	blue	0.0826315
448	Immt	Immt	blue	0.0824851
991	Dld	Dld	blue	0.0823546
1325	Ier3ip1	Ier3ip1	blue	0.0823097
175	Spata2	Spata2	blue	0.0821917
1116	Ipo5	Ipo5	blue	0.0820096
1162	Cdpf1	Cdpf1	blue	0.081902
1073	Txndc16	Txndc16	blue	0.0816161
30	Hdlbp	Hdlbp	blue	0.081616
656	Lsm6	Lsm6	blue	0.0814452
840	Tbc1d10a	Tbc1d10a	blue	0.0813103
184	Gyg	Gyg	blue	0.0813025
777	Amd1	Amd1	blue	0.0813009
544	Kdelr1	Kdelr1	blue	0.081247
613	Nap1l4	Nap1l4	blue	0.081239
718	Bco2	Bco2	blue	0.0811682
1326	Hdhd2	Hdhd2	blue	0.0811633
936	Coasy	Coasy	blue	0.0811337
133	Nphp1	Nphp1	blue	0.0808633
187	Ufm1	Ufm1	blue	0.0808289
442	Hibadh	Hibadh	blue	0.0808273
1370	Rpp30	Rpp30	blue	0.0807759
824	Pip4k2c	Pip4k2c	blue	0.0807346
909	2610507B11Rik	2610507B11Rik	blue	0.0806656
1418	Pja1	Pja1	blue	0.0806435
497	Mrps35	Mrps35	blue	0.0804891
333	Aurkaip1	Aurkaip1	blue	0.0804408
644	2810428I15Rik	2810428I15Rik	blue	0.0803653
1049	Ptdss1	Ptdss1	blue	0.0803358
1231	Amdhd2	Amdhd2	blue	0.0802088
1036	Eci2	Eci2	blue	0.0801997
1179	Mgrn1	Mgrn1	blue	0.0801367
684	Plcg2	Plcg2	blue	0.0800994
1	Lypla1	Lypla1	blue	0.0800924
788	Prmt2	Prmt2	blue	0.080068
137	Itpa	Itpa	blue	0.0800068
395	Aacs	Aacs	blue	0.0799618
906	Timm22	Timm22	blue	0.0798927
143	Rbbp9	Rbbp9	blue	0.0798737
464	Tada3	Tada3	blue	0.0797902
1360	Sdhaf2	Sdhaf2	blue	0.0797839
1153	Rangap1	Rangap1	blue	0.0797333
1166	Arsa	Arsa	blue	0.0797234
1018	Glrx5	Glrx5	blue	0.0796984
405	Por	Por	blue	0.0796798
1077	Gmfb	Gmfb	blue	0.0796259
537	Nup62	Nup62	blue	0.0795564
452	Dctn1	Dctn1	blue	0.0795374
842	Thoc5	Thoc5	blue	0.0794141
759	Qrich1	Qrich1	blue	0.0793552
1265	Csnk2b	Csnk2b	blue	0.0792676
1261	Nelfe	Nelfe	blue	0.0792667
986	Cpsf3	Cpsf3	blue	0.0792564
126	Ccdc32	Ccdc32	blue	0.0790433
902	Myo1c	Myo1c	blue	0.0786485
1250	Mtch1	Mtch1	blue	0.0786154
1271	Mut	Mut	blue	0.0783977
164	Ndrg3	Ndrg3	blue	0.0782533
1324	Smad2	Smad2	blue	0.0781904
1165	Ncaph2	Ncaph2	blue	0.0781647
131	Bloc1s6	Bloc1s6	blue	0.0781161
518	Paf1	Paf1	blue	0.0780847
129	Ccndbp1	Ccndbp1	blue	0.0780146
411	Cnpy4	Cnpy4	blue	0.077965
1363	Ms4a6d	Ms4a6d	blue	0.0779151
756	Nprl2	Nprl2	blue	0.0778225
1274	Mrps18a	Mrps18a	blue	0.0777974
1063	Mocs2	Mocs2	blue	0.0776158
655	Tom1	Tom1	blue	0.0776024
786	Dnajc12	Dnajc12	blue	0.0771953
166	Ctnnbl1	Ctnnbl1	blue	0.0771656
527	Polr2i	Polr2i	blue	0.0770303
69	Rbm17	Rbm17	blue	0.0769988
349	Letm1	Letm1	blue	0.0768143
1435	Ap1s2	Ap1s2	blue	0.0767571
510	Fbxo46	Fbxo46	blue	0.0765364
949	Amz2	Amz2	blue	0.0765027
1216	Dscr3	Dscr3	blue	0.0764024
4	Ormdl1	Ormdl1	blue	0.0763884
852	Snrnp25	Snrnp25	blue	0.0762922
672	Slc38a7	Slc38a7	blue	0.0761484
715	Zpr1	Zpr1	blue	0.0761065
1436	Trappc2	Trappc2	blue	0.075874
732	Adpgk	Adpgk	blue	0.0755833
64	Sde2	Sde2	blue	0.0754169
940	Rdm1	Rdm1	blue	0.0753319
415	Psmg3	Psmg3	blue	0.0752006
955	Mrpl58	Mrpl58	blue	0.0751476
1091	Rabggta	Rabggta	blue	0.0749207
11	Cyp20a1	Cyp20a1	blue	0.0747309
1414	Pls3	Pls3	blue	0.0747295
542	Sphk2	Sphk2	blue	0.0747243
745	Gclc	Gclc	blue	0.0746771
80	Surf1	Surf1	blue	0.0746393
1225	1600012H06Rik	1600012H06Rik	blue	0.0745888
1295	Mapre2	Mapre2	blue	0.0745374
1351	Nudt22	Nudt22	blue	0.0744575
474	Clec4a1	Clec4a1	blue	0.0743795
1364	Mrpl16	Mrpl16	blue	0.0743661
659	Gipc1	Gipc1	blue	0.0741512
376	Tmem175	Tmem175	blue	0.0740614
760	Nradd	Nradd	blue	0.0740565
1438	Vamp7	Vamp7	blue	0.0739764
1009	Aldh6a1	Aldh6a1	blue	0.073933
803	Mob3a	Mob3a	blue	0.0738785
1104	Med4	Med4	blue	0.0738288
460	Chchd4	Chchd4	blue	0.0738068
1377	Arl3	Arl3	blue	0.0737608
1060	Slc30a5	Slc30a5	blue	0.073706
683	Terf2ip	Terf2ip	blue	0.073686
1262	Lsm2	Lsm2	blue	0.07359
863	Anxa6	Anxa6	blue	0.0732622
67	Fam107b	Fam107b	blue	0.0732107
495	Med21	Med21	blue	0.0732101
445	Pyurf	Pyurf	blue	0.0731438
1368	Ak3	Ak3	blue	0.0731251
1381	Smc3	Smc3	blue	0.0730783
79	Surf6	Surf6	blue	0.0730633
818	Cand1	Cand1	blue	0.0730348
350	Mfsd10	Mfsd10	blue	0.0730215
1098	Elp3	Elp3	blue	0.0728852
1011	Dlst	Dlst	blue	0.0728585
554	Aen	Aen	blue	0.0728336
5	Coq10b	Coq10b	blue	0.0727326
162	Nfs1	Nfs1	blue	0.0726487
504	Isoc2b	Isoc2b	blue	0.0726458
1405	F8a	F8a	blue	0.0725682
498	Ccdc91	Ccdc91	blue	0.0725673
244	Smim8	Smim8	blue	0.0725306
746	Slc17a5	Slc17a5	blue	0.0724963
1420	Apool	Apool	blue	0.0724479
17	Dnajb2	Dnajb2	blue	0.0723136
704	Tmed1	Tmed1	blue	0.072268
1238	Lmf1	Lmf1	blue	0.072244
454	Tex261	Tex261	blue	0.0719099
1039	Bloc1s5	Bloc1s5	blue	0.0717978
1012	Eif2b2	Eif2b2	blue	0.0717738
114	Trp53i11	Trp53i11	blue	0.0717256
602	Bnip3	Bnip3	blue	0.0714945
1211	Donson	Donson	blue	0.0714415
952	Fam104a	Fam104a	blue	0.0711378
1369	Lipo3	Lipo3	blue	0.0710134
1105	Sucla2	Sucla2	blue	0.0709953
980	Gps1	Gps1	blue	0.0709358
1058	Utp15	Utp15	blue	0.070765
920	Mrpl27	Mrpl27	blue	0.0707195
364	Sgcb	Sgcb	blue	0.0706259
703	Keap1	Keap1	blue	0.0706225
551	Mcee	Mcee	blue	0.0704533
1375	Fbxw4	Fbxw4	blue	0.070264
199	Slc39a1	Slc39a1	blue	0.0699572
249	Rpp25l	Rpp25l	blue	0.069918
198	Mtx1	Mtx1	blue	0.0698469
1010	Fcf1	Fcf1	blue	0.0698392
378	Hscb	Hscb	blue	0.0697694
295	AU040320	AU040320	blue	0.069688
647	Pgpep1	Pgpep1	blue	0.0695757
423	Zfp655	Zfp655	blue	0.0694462
979	Rfng	Rfng	blue	0.0693927
209	Slc16a1	Slc16a1	blue	0.0693072
366	Tmem165	Tmem165	blue	0.069279
664	Asna1	Asna1	blue	0.0690206
470	Zfp422	Zfp422	blue	0.0689659
1194	Ncbp2	Ncbp2	blue	0.0689108
939	Rundc1	Rundc1	blue	0.0689059
846	Wdr92	Wdr92	blue	0.0688979
261	Trmo	Trmo	blue	0.0686853
917	Pctp	Pctp	blue	0.0686836
734	Cln6	Cln6	blue	0.0686757
1297	Ercc3	Ercc3	blue	0.0685189
855	Ttc1	Ttc1	blue	0.0684193
1175	Smagp	Smagp	blue	0.0683826
581	Ndufab1	Ndufab1	blue	0.0683589
1019	Gskip	Gskip	blue	0.0682469
482	Tapbpl	Tapbpl	blue	0.0679817
8	Orc2	Orc2	blue	0.0679391
102	Dync1i2	Dync1i2	blue	0.0679071
368	Srp72	Srp72	blue	0.06785
406	Tmem120a	Tmem120a	blue	0.0676946
48	Prdx6	Prdx6	blue	0.0676704
1246	Hmga1	Hmga1	blue	0.0674555
369	Polr2b	Polr2b	blue	0.0674402
871	Drg2	Drg2	blue	0.067407
686	Tldc1	Tldc1	blue	0.0673571
556	Ap3s2	Ap3s2	blue	0.0673085
203	Scnm1	Scnm1	blue	0.0673056
813	Metap2	Metap2	blue	0.0672071
375	Dr1	Dr1	blue	0.0671672
439	Repin1	Repin1	blue	0.0669777
985	Itgb1bp1	Itgb1bp1	blue	0.0669434
1308	Zmat2	Zmat2	blue	0.0669206
996	Eapp	Eapp	blue	0.0668163
743	2310009A05Rik	2310009A05Rik	blue	0.0667022
1158	Rrp7a	Rrp7a	blue	0.0666927
243	Slc35a1	Slc35a1	blue	0.0666571
443	Chn2	Chn2	blue	0.0665931
868	Mrpl55	Mrpl55	blue	0.0664493
1164	Pim3	Pim3	blue	0.0663603
254	Ccdc107	Ccdc107	blue	0.0663102
1188	Thap7	Thap7	blue	0.0662044
1140	Slc52a2	Slc52a2	blue	0.065978
76	Anapc2	Anapc2	blue	0.065926
764	Gorasp1	Gorasp1	blue	0.065834
710	Fam118b	Fam118b	blue	0.0658251
282	Mmachc	Mmachc	blue	0.0657973
1065	Thoc7	Thoc7	blue	0.0657444
347	Ctbp1	Ctbp1	blue	0.0656846
801	Gamt	Gamt	blue	0.0656591
39	Eif2d	Eif2d	blue	0.0655698
205	Vps45	Vps45	blue	0.0655564
1128	Emc2	Emc2	blue	0.0655108
1321	Seh1l	Seh1l	blue	0.0654642
662	Rnaseh2a	Rnaseh2a	blue	0.0647575
621	Cdc16	Cdc16	blue	0.0647311
642	Gatad2a	Gatad2a	blue	0.0646425
81	Cacfd1	Cacfd1	blue	0.0644172
1320	Afg3l2	Afg3l2	blue	0.0642333
1298	Srp19	Srp19	blue	0.0640726
1415	Gk	Gk	blue	0.0639455
1025	Nudt14	Nudt14	blue	0.0635701
59	Pfdn2	Pfdn2	blue	0.06348
1412	Dkc1	Dkc1	blue	0.0633775
884	Elp5	Elp5	blue	0.0631828
1167	Irak4	Irak4	blue	0.0629731
1132	Washc5	Washc5	blue	0.0629109
1266	Gpank1	Gpank1	blue	0.0628934
61	Pex19	Pex19	blue	0.0628288
671	Setd6	Setd6	blue	0.0628143
217	Gstm5	Gstm5	blue	0.0627461
82	Ptpa	Ptpa	blue	0.0625069
620	Dcun1d2	Dcun1d2	blue	0.0624793
796	R3hdm4	R3hdm4	blue	0.0624571
335	Tmem60	Tmem60	blue	0.0623659
834	Dnajc14	Dnajc14	blue	0.0619716
873	Trpv2	Trpv2	blue	0.0619685
19	Mrpl44	Mrpl44	blue	0.0619468
1252	Zfp955a	Zfp955a	blue	0.0618228
181	Osbpl2	Osbpl2	blue	0.0616472
729	Man2c1	Man2c1	blue	0.0615853
769	Tmem42	Tmem42	blue	0.0614056
1155	Polr3h	Polr3h	blue	0.0612688
698	Med17	Med17	blue	0.0612053
144	Dtd1	Dtd1	blue	0.0610188
582	Lcmt1	Lcmt1	blue	0.0609697
870	Med9	Med9	blue	0.0609423
1303	Pfdn1	Pfdn1	blue	0.0608451
552	Nsmce3	Nsmce3	blue	0.0608083
1156	Snu13	Snu13	blue	0.0607964
107	Dnajc10	Dnajc10	blue	0.0607612
724	Fbxo22	Fbxo22	blue	0.0606972
1247	Pacsin1	Pacsin1	blue	0.0606722
1239	Fam195a	Fam195a	blue	0.0606288
1248	Ppil1	Ppil1	blue	0.0605904
427	Rpa3	Rpa3	blue	0.0604302
1089	Ap1g2	Ap1g2	blue	0.0604034
611	Tnni2	Tnni2	blue	0.0604027
7	Ppil3	Ppil3	blue	0.0603496
1215	Cbr3	Cbr3	blue	0.0602761
1193	Igf2bp2	Igf2bp2	blue	0.0601684
1236	BC003965	BC003965	blue	0.0600374
174	Cse1l	Cse1l	blue	0.0599342
755	Cyb561d2	Cyb561d2	blue	0.0598665
832	Nabp2	Nabp2	blue	0.0595935
1380	Add3	Add3	blue	0.0593393
74	Nelfb	Nelfb	blue	0.0591293
709	Vps26b	Vps26b	blue	0.0591197
805	Sppl2b	Sppl2b	blue	0.0588125
839	Mtfp1	Mtfp1	blue	0.0587744
628	Lsm1	Lsm1	blue	0.0587372
1032	Abt1	Abt1	blue	0.0587217
1383	Trub1	Trub1	blue	0.0586667
694	Nup133	Nup133	blue	0.0586552
27	Dusp28	Dusp28	blue	0.0585152
459	Slc41a3	Slc41a3	blue	0.0584818
1213	Mrps6	Mrps6	blue	0.0584592
461	Suclg2	Suclg2	blue	0.0584369
121	Fbxo3	Fbxo3	blue	0.0583197
530	Gpatch1	Gpatch1	blue	0.0582744
562	Mrpl48	Mrpl48	blue	0.0582442
1145	Mpst	Mpst	blue	0.0581531
841	Zmat5	Zmat5	blue	0.058091
960	Galk1	Galk1	blue	0.057985
288	Ppcs	Ppcs	blue	0.05798
466	Creld1	Creld1	blue	0.0579622
1093	Gm16973	Gm16973	blue	0.0578321
994	Ap4s1	Ap4s1	blue	0.0576429
353	Bloc1s4	Bloc1s4	blue	0.057616
989	Tmem18	Tmem18	blue	0.0575837
124	Katnbl1	Katnbl1	blue	0.0573834
480	2010008C14Rik	2010008C14Rik	blue	0.0572712
915	Dhx40	Dhx40	blue	0.057224
1230	Flywch1	Flywch1	blue	0.0572157
954	Slc9a3r1	Slc9a3r1	blue	0.0572008
469	Tamm41	Tamm41	blue	0.0571851
893	Wscd1	Wscd1	blue	0.0571831
1182	Eef2kmt	Eef2kmt	blue	0.0571737
1101	R3hcc1	R3hcc1	blue	0.0570191
1038	Fars2	Fars2	blue	0.0569929
919	Lrrc59	Lrrc59	blue	0.056989
547	Zdhhc13	Zdhhc13	blue	0.0569879
105	Prkra	Prkra	blue	0.0566717
1229	Zfp994	Zfp994	blue	0.0564494
1289	Atl2	Atl2	blue	0.0564326
632	Dctn6	Dctn6	blue	0.0564189
9	Tmem237	Tmem237	blue	0.0563968
1217	Ets2	Ets2	blue	0.0562574
1000	Dnaaf2	Dnaaf2	blue	0.0560846
325	Slc25a33	Slc25a33	blue	0.0557869
875	Elac2	Elac2	blue	0.0557446
598	Nsmce4a	Nsmce4a	blue	0.0556538
924	Mrpl45	Mrpl45	blue	0.0553968
159	BC029722	BC029722	blue	0.0553089
186	Hspa4l	Hspa4l	blue	0.0552843
934	Rab5c	Rab5c	blue	0.0552356
329	Phf13	Phf13	blue	0.0547175
1296	Tpgs2	Tpgs2	blue	0.0543175
778	Lace1	Lace1	blue	0.054267
1330	Ctdp1	Ctdp1	blue	0.0541868
793	Pdxk	Pdxk	blue	0.0541509
1050	Fastkd3	Fastkd3	blue	0.0540593
931	Klhl11	Klhl11	blue	0.0540524
1327	Haus1	Haus1	blue	0.0538715
849	Ugp2	Ugp2	blue	0.0536882
171	Zswim1	Zswim1	blue	0.0536706
1243	Fam234a	Fam234a	blue	0.053651
1037	Cdyl	Cdyl	blue	0.0535344
1335	Nudt8	Nudt8	blue	0.053523
774	Dse	Dse	blue	0.0533612
603	Zfp511	Zfp511	blue	0.0532515
705	Timm29	Timm29	blue	0.0530121
247	Ube2r2	Ube2r2	blue	0.0528335
3	Mrpl30	Mrpl30	blue	0.0525417
1307	Ik	Ik	blue	0.0520064
97	Rbm43	Rbm43	blue	0.0518197
615	Trappc5	Trappc5	blue	0.0515984
89	Stxbp1	Stxbp1	blue	0.0515012
876	Adprm	Adprm	blue	0.0506245
260	Trmt10b	Trmt10b	blue	0.0505903
98	Pkp4	Pkp4	blue	0.0501913
420	Fam220a	Fam220a	blue	0.0501307
1404	Nsdhl	Nsdhl	blue	0.0500745
1195	Cep19	Cep19	blue	0.0498984
223	Casp6	Casp6	blue	0.0497791
531	Faap24	Faap24	blue	0.0496583
458	Chchd6	Chchd6	blue	0.0496155
679	Cyb5b	Cyb5b	blue	0.0495573
517	Med29	Med29	blue	0.0495162
711	Rpusd4	Rpusd4	blue	0.0494825
713	Slc37a4	Slc37a4	blue	0.0494358
1431	2210013O21Rik	2210013O21Rik	blue	0.0493581
629	Ash2l	Ash2l	blue	0.049308
675	Thap11	Thap11	blue	0.0492773
360	Lias	Lias	blue	0.049204
70	Fam188a	Fam188a	blue	0.0489868
1027	Akr1e1	Akr1e1	blue	0.0489779
614	Fadd	Fadd	blue	0.0483747
1410	Ikbkg	Ikbkg	blue	0.0480969
880	Cyb5d1	Cyb5d1	blue	0.0476026
468	Atg7	Atg7	blue	0.0475649
274	Ndc1	Ndc1	blue	0.0474423
904	Vps53	Vps53	blue	0.0474292
28	Capn10	Capn10	blue	0.0474256
767	Ano10	Ano10	blue	0.0469682
1240	Mettl26	Mettl26	blue	0.0467734
1342	Efemp2	Efemp2	blue	0.0466085
616	Snapc2	Snapc2	blue	0.0465162
1108	Gm4285	Gm4285	blue	0.0465026
1134	Zfat	Zfat	blue	0.0464541
1228	Zfp943	Zfp943	blue	0.0462998
916	Gdpd1	Gdpd1	blue	0.0462343
1279	Trip10	Trip10	blue	0.0461842
690	Klhdc4	Klhdc4	blue	0.0459349
99	Wdsub1	Wdsub1	blue	0.045931
449	Elmod3	Elmod3	blue	0.045918
197	Lmna	Lmna	blue	0.045858
817	Yeats4	Yeats4	blue	0.0458008
1086	Ajuba	Ajuba	blue	0.0457677
412	Mblac1	Mblac1	blue	0.0457499
1422	Armcx5	Armcx5	blue	0.0454337
134	Chchd5	Chchd5	blue	0.0454115
44	Mr1	Mr1	blue	0.0446324
514	Zfp180	Zfp180	blue	0.0445916
95	Lypd6	Lypd6	blue	0.0444633
1123	Ankrd46	Ankrd46	blue	0.0443901
1056	Polr3g	Polr3g	blue	0.0442789
431	Gcc1	Gcc1	blue	0.0442065
381	2900026A02Rik	2900026A02Rik	blue	0.043898
1196	Wdr53	Wdr53	blue	0.0434083
1087	4931414P19Rik	4931414P19Rik	blue	0.043358
821	RP24-222H7.2	RP24-222H7.2	blue	0.043295
768	Abhd5	Abhd5	blue	0.0432927
640	Nat2	Nat2	blue	0.0431939
496	Ppfibp1	Ppfibp1	blue	0.0430272
815	RP23-413G8.2	RP23-413G8.2	blue	0.0430068
1242	Nme4	Nme4	blue	0.042918
438	Zfp212	Zfp212	blue	0.0426981
241	Coq3	Coq3	blue	0.0422469
1013	Acyp1	Acyp1	blue	0.0422444
790	1810043G02Rik	1810043G02Rik	blue	0.0418658
118	B230118H07Rik	B230118H07Rik	blue	0.0417305
973	Faap100	Faap100	blue	0.0415769
153	Tspyl3	Tspyl3	blue	0.0414923
1220	Rps6ka2	Rps6ka2	blue	0.0413896
413	Dnaaf5	Dnaaf5	blue	0.0413599
1304	Hbegf	Hbegf	blue	0.0409229
494	Tm7sf3	Tm7sf3	blue	0.0409135
636	Fam149a	Fam149a	blue	0.0408884
1430	Kctd12b	Kctd12b	blue	0.040786
275	Cpt2	Cpt2	blue	0.0406914
377	Pgam5	Pgam5	blue	0.0405722
1163	Ttc38	Ttc38	blue	0.0403274
970	Slc26a11	Slc26a11	blue	0.0401512
555	Pex11a	Pex11a	blue	0.0397433
550	Nipa1	Nipa1	blue	0.0396992
878	Pfas	Pfas	blue	0.0391019
1122	Rnf19a	Rnf19a	blue	0.0388758
380	Gm6583	Gm6583	blue	0.0387102
490	Gpr19	Gpr19	blue	0.0386502
404	Ccl24	Ccl24	blue	0.0385733
950	Wipi1	Wipi1	blue	0.0385327
877	Slc25a35	Slc25a35	blue	0.0385047
239	Ndufaf6	Ndufaf6	blue	0.0384482
1130	Fbxo32	Fbxo32	blue	0.0382625
1315	Dtwd2	Dtwd2	blue	0.0378059
1253	Zfp955b	Zfp955b	blue	0.0374239
1277	Taf8	Taf8	blue	0.0371925
505	Zfp28	Zfp28	blue	0.0368133
1079	Rnase12	Rnase12	blue	0.0362169
900	Tlcd2	Tlcd2	blue	0.0360963
1309	Pcdhb22	Pcdhb22	blue	0.0360921
15	Nhej1	Nhej1	blue	0.0358089
37	Steap3	Steap3	blue	0.0355056
591	Cd2bp2	Cd2bp2	blue	0.0355027
594	Zfp689	Zfp689	blue	0.0350172
1184	3110001I22Rik	3110001I22Rik	blue	0.0348333
622	Upf3a	Upf3a	blue	0.0344183
913	Dhrs11	Dhrs11	blue	0.0343002
414	Get4	Get4	blue	0.0341226
1427	Atg4a	Atg4a	blue	0.0338318
1302	Gm45884	Gm45884	blue	0.0337003
1111	Mtrf1	Mtrf1	blue	0.0335684
933	Ttc25	Ttc25	blue	0.033111
1241	Rab11fip3	Rab11fip3	blue	0.0330781
104	Rbm45	Rbm45	blue	0.0328132
487	Tigar	Tigar	blue	0.032526
528	Hspb6	Hspb6	blue	0.032384
1408	Emd	Emd	blue	0.0323665
265	Hsdl2	Hsdl2	blue	0.0322777
91	Gm43761	Gm43761	blue	0.0319321
1256	B3galt4	B3galt4	blue	0.0315232
775	5930403N24Rik	5930403N24Rik	blue	0.0313461
386	Rbm19	Rbm19	blue	0.0311943
717	Usp28	Usp28	blue	0.0311011
86	Ptges2	Ptges2	blue	0.0309145
593	Zfp747	Zfp747	blue	0.0307485
272	Hspb11	Hspb11	blue	0.029843
1333	Rttn	Rttn	blue	0.0298002
807	Gng7	Gng7	blue	0.0284461
1344	Snx32	Snx32	blue	0.0253871
993	Arl4a	Arl4a	blue	0.0244793
699	Fbxl12os	Fbxl12os	blue	0.0223163
